# Supplementary material for: Exploratory analysis of age and sex dependent DNA methylation patterns on the X-chromosome in whole blood samples
Source: Genome Med. 2020 Apr 28;12:39. doi: 10.1186/s13073-020-00736-3 (PMC7189689; doi:10.1186/s13073-020-00736-3)
Supplement: Supplementary file 2 — Table S1. (A list of CpG sites with methylation patterns in Fig. 1 & Additional file 1: Figure S1). Table S2. (Sex-independent age-related CpGs from LSADT). Table S3. (Sex-independent age-related CpGs from MADT). Table S4. (Male-only age-related CpGs from LSADT). Table S5. (Male-only age-related CpGs from MADT). Table S6. (Female-only age-related CpGs from LSADT). Table S7. (Female-only age-related CpGs from MADT). Table S8. (LBC validated CpGs). [file 13073_2020_736_MOESM2_ESM.xls]

## Sheet: Table S1
Table S1: A list of CpG sites with methylation patterns in Figure 1 & Additional file 1: Fig. S1
cpg	color	pattern
cg00008945	red	A
cg00011200	red	A
cg00011891	red	A
cg00014152	black	C
cg00016522	red	A
cg00016934	grey	rest
cg00018261	red	A
cg00021786	black	C
cg00026186	red	A
cg00072288	red	A
cg00112256	red	A
cg00114625	red	A
cg00114913	red	A
cg00116709	red	A
cg00139317	red	A
cg00142683	red	A
cg00192980	red	A
cg00200463	red	A
cg00206414	grey	rest
cg00240113	red	A
cg00241296	red	A
cg00241907	red	A
cg00243584	grey	rest
cg00264378	red	A
cg00265812	red	A
cg00266918	green	B
cg00360365	red	A
cg00373606	red	A
cg00374088	red	A
cg00378717	green	B
cg00381376	green	B
cg00391044	red	A
cg00399450	red	A
cg00408231	purple	D
cg00412010	red	A
cg00412368	red	A
cg00416689	red	A
cg00427681	grey	rest
cg00457389	red	A
cg00458505	red	A
cg00466309	red	A
cg00473354	red	A
cg00478198	red	A
cg00529027	red	A
cg00551957	black	C
cg00554969	red	A
cg00573298	green	B
cg00575851	red	A
cg00598664	red	A
cg00611101	red	A
cg00619443	grey	rest
cg00621925	red	A
cg00622384	red	A
cg00622389	red	A
cg00636562	red	A
cg00645049	red	A
cg00650640	grey	rest
cg00661180	red	A
cg00666173	red	A
cg00680081	grey	rest
cg00680673	red	A
cg00685229	grey	rest
cg00685925	red	A
cg00688681	red	A
cg00697812	black	C
cg00723997	red	A
cg00727483	red	A
cg00729461	red	A
cg00735883	red	A
cg00739467	red	A
cg00751785	green	B
cg00769799	red	A
cg00776430	red	A
cg00810519	red	A
cg00812634	black	C
cg00813156	red	A
cg00818649	red	A
cg00824273	grey	rest
cg00832270	red	A
cg00839572	green	B
cg00845806	red	A
cg00849191	red	A
cg00855706	black	C
cg00895705	red	A
cg00904184	red	A
cg00907920	black	C
cg00935924	red	A
cg00936435	red	A
cg00938641	black	C
cg00940287	grey	rest
cg00968771	red	A
cg00981879	red	A
cg00988678	red	A
cg00993140	red	A
cg00996177	red	A
cg01000789	red	A
cg01013491	black	C
cg01051089	black	C
cg01052065	red	A
cg01055931	black	C
cg01056373	red	A
cg01058588	red	A
cg01062269	red	A
cg01078565	black	C
cg01083397	red	A
cg01120006	red	A
cg01120894	red	A
cg01142317	red	A
cg01150083	red	A
cg01187510	red	A
cg01191902	red	A
cg01215118	red	A
cg01215761	red	A
cg01274846	black	C
cg01275664	black	C
cg01284128	black	C
cg01303569	red	A
cg01310267	green	B
cg01318188	red	A
cg01333849	red	A
cg01353788	red	A
cg01364818	red	A
cg01366378	red	A
cg01370077	red	A
cg01370179	grey	rest
cg01374431	red	A
cg01397290	red	A
cg01404988	green	B
cg01405303	red	A
cg01411845	green	B
cg01413492	black	C
cg01419069	black	C
cg01434723	red	A
cg01472347	green	B
cg01477427	red	A
cg01483252	red	A
cg01522249	grey	rest
cg01533115	red	A
cg01538344	grey	rest
cg01543116	red	A
cg01555661	red	A
cg01573544	green	B
cg01573782	red	A
cg01600123	red	A
cg01600263	red	A
cg01668271	red	A
cg01671070	red	A
cg01706033	grey	rest
cg01710449	black	C
cg01728536	black	C
cg01732428	green	B
cg01737421	red	A
cg01742836	red	A
cg01755617	red	A
cg01757402	grey	rest
cg01759889	red	A
cg01762011	red	A
cg01773478	red	A
cg01777017	red	A
cg01798375	red	A
cg01804836	red	A
cg01807728	red	A
cg01813294	red	A
cg01814235	black	C
cg01821906	black	C
cg01825872	red	A
cg01828474	red	A
cg01831199	grey	rest
cg01832419	red	A
cg01850541	grey	rest
cg01857253	red	A
cg01869765	red	A
cg01873087	red	A
cg01891172	red	A
cg01913024	red	A
cg01913196	grey	rest
cg01915804	red	A
cg01924074	red	A
cg01938887	red	A
cg01972979	black	C
cg01990854	black	C
cg01991530	red	A
cg01992935	red	A
cg01996818	red	A
cg01997410	red	A
cg01999076	red	A
cg01999212	green	B
cg02004156	red	A
cg02010442	red	A
cg02031980	grey	rest
cg02035866	red	A
cg02049865	red	A
cg02062238	red	A
cg02064569	grey	rest
cg02124059	red	A
cg02127807	red	A
cg02151779	red	A
cg02156712	green	B
cg02156782	red	A
cg02157475	red	A
cg02161125	red	A
cg02161919	red	A
cg02188515	black	C
cg02195366	red	A
cg02201836	red	A
cg02210067	red	A
cg02214597	red	A
cg02223323	red	A
cg02225164	grey	rest
cg02229344	red	A
cg02261899	red	A
cg02268650	grey	rest
cg02274705	red	A
cg02275875	grey	rest
cg02276461	red	A
cg02283535	red	A
cg02285254	red	A
cg02285579	red	A
cg02286623	red	A
cg02288667	red	A
cg02291897	red	A
cg02293258	red	A
cg02295369	red	A
cg02295504	red	A
cg02327549	red	A
cg02330362	red	A
cg02332456	grey	rest
cg02333283	red	A
cg02337670	red	A
cg02353937	green	B
cg02354343	red	A
cg02360578	red	A
cg02386310	red	A
cg02393514	green	B
cg02417823	grey	rest
cg02480419	red	A
cg02496423	red	A
cg02510708	red	A
cg02522370	red	A
cg02533866	red	A
cg02538330	red	A
cg02539591	red	A
cg02540440	purple	D
cg02540826	red	A
cg02580986	grey	rest
cg02581653	grey	rest
cg02589074	red	A
cg02600772	black	C
cg02602182	green	B
cg02602528	red	A
cg02615131	red	A
cg02621658	red	A
cg02623256	red	A
cg02623604	red	A
cg02624484	red	A
cg02634083	red	A
cg02639793	grey	rest
cg02685544	green	B
cg02714202	red	A
cg02714462	black	C
cg02723311	green	B
cg02742918	grey	rest
cg02746718	black	C
cg02770249	red	A
cg02772106	red	A
cg02775175	red	A
cg02803670	red	A
cg02810043	green	B
cg02821380	red	A
cg02859554	red	A
cg02864732	red	A
cg02869694	red	A
cg02875834	grey	rest
cg02879223	red	A
cg02883100	grey	rest
cg02890812	red	A
cg02894810	grey	rest
cg02896361	red	A
cg02909397	red	A
cg02918903	grey	rest
cg02921434	red	A
cg02929371	red	A
cg02931149	black	C
cg02932805	red	A
cg02935635	black	C
cg02936290	grey	rest
cg02937293	red	A
cg02938958	red	A
cg02939364	red	A
cg02954623	red	A
cg02971392	black	C
cg02971902	red	A
cg02973417	black	C
cg02994943	red	A
cg02997061	grey	rest
cg03024957	red	A
cg03031357	red	A
cg03043267	green	B
cg03043405	green	B
cg03048084	green	B
cg03055372	red	A
cg03056321	red	A
cg03100923	red	A
cg03102848	green	B
cg03104298	red	A
cg03120461	red	A
cg03128268	grey	rest
cg03139204	grey	rest
cg03140487	grey	rest
cg03171708	red	A
cg03177323	grey	rest
cg03189022	red	A
cg03202526	red	A
cg03213202	red	A
cg03219705	red	A
cg03240752	black	C
cg03244432	red	A
cg03245429	grey	rest
cg03272642	red	A
cg03280420	red	A
cg03315431	grey	rest
cg03323437	red	A
cg03334316	red	A
cg03335173	red	A
cg03347749	red	A
cg03348338	green	B
cg03360001	black	C
cg03360374	red	A
cg03363535	red	A
cg03364121	red	A
cg03370193	red	A
cg03374735	black	C
cg03391801	red	A
cg03440272	red	A
cg03440485	grey	rest
cg03513471	red	A
cg03514678	red	A
cg03517379	red	A
cg03523199	red	A
cg03553781	black	C
cg03554089	grey	rest
cg03580328	red	A
cg03601619	black	C
cg03605032	red	A
cg03657257	grey	rest
cg03658985	grey	rest
cg03670113	red	A
cg03672915	red	A
cg03675615	purple	D
cg03679005	red	A
cg03679269	red	A
cg03683587	red	A
cg03687305	black	C
cg03691313	red	A
cg03705894	red	A
cg03717198	red	A
cg03718079	red	A
cg03723123	red	A
cg03723195	green	B
cg03723938	green	B
cg03728850	red	A
cg03730082	red	A
cg03748372	red	A
cg03748858	black	C
cg03751162	red	A
cg03752015	grey	rest
cg03754195	grey	rest
cg03757053	black	C
cg03759948	red	A
cg03769817	red	A
cg03801901	grey	rest
cg03802424	red	A
cg03802931	grey	rest
cg03806192	red	A
cg03811055	green	B
cg03814733	red	A
cg03822658	black	C
cg03825574	red	A
cg03831206	red	A
cg03832506	black	C
cg03851490	grey	rest
cg03892808	red	A
cg03894002	red	A
cg03900860	red	A
cg03905487	red	A
cg03906572	red	A
cg03927302	red	A
cg03944921	red	A
cg03959273	red	A
cg03968699	grey	rest
cg03971283	red	A
cg03971469	red	A
cg03978312	red	A
cg03983969	red	A
cg03989304	red	A
cg04026379	red	A
cg04027004	red	A
cg04027312	red	A
cg04029282	red	A
cg04029366	black	C
cg04029664	red	A
cg04031645	red	A
cg04033011	black	C
cg04037732	grey	rest
cg04039555	red	A
cg04055739	grey	rest
cg04061482	red	A
cg04065558	green	B
cg04065832	grey	rest
cg04072009	red	A
cg04075675	red	A
cg04094482	red	A
cg04096096	green	B
cg04128303	red	A
cg04149024	red	A
cg04166210	red	A
cg04167532	grey	rest
cg04177426	red	A
cg04184316	red	A
cg04186471	black	C
cg04190662	red	A
cg04216286	red	A
cg04238575	grey	rest
cg04288012	red	A
cg04290452	grey	rest
cg04292836	red	A
cg04294190	grey	rest
cg04297907	red	A
cg04298609	red	A
cg04301343	grey	rest
cg04302178	red	A
cg04302300	red	A
cg04317640	red	A
cg04327763	red	A
cg04344997	red	A
cg04345928	red	A
cg04371001	red	A
cg04376185	red	A
cg04381324	green	B
cg04387098	red	A
cg04388383	red	A
cg04393989	black	C
cg04402486	red	A
cg04406445	red	A
cg04413754	grey	rest
cg04414946	grey	rest
cg04419618	red	A
cg04424654	red	A
cg04428826	grey	rest
cg04481865	red	A
cg04490290	red	A
cg04493225	black	C
cg04495420	black	C
cg04524851	red	A
cg04552106	red	A
cg04624564	purple	D
cg04626171	red	A
cg04630982	grey	rest
cg04646630	grey	rest
cg04647039	grey	rest
cg04650971	red	A
cg04663649	red	A
cg04665139	red	A
cg04667267	red	A
cg04675919	red	A
cg04685060	black	C
cg04691867	red	A
cg04699313	black	C
cg04702045	red	A
cg04709809	red	A
cg04712194	red	A
cg04716051	red	A
cg04730443	grey	rest
cg04734394	red	A
cg04739874	red	A
cg04744025	red	A
cg04748497	red	A
cg04752574	red	A
cg04763286	red	A
cg04764476	red	A
cg04765675	green	B
cg04771154	red	A
cg04777541	black	C
cg04779297	red	A
cg04820593	red	A
cg04820960	green	B
cg04836978	red	A
cg04843066	grey	rest
cg04855291	black	C
cg04855977	red	A
cg04856605	red	A
cg04924141	red	A
cg04924736	red	A
cg04927657	green	B
cg04927982	green	B
cg04929599	red	A
cg04931939	green	B
cg04932755	red	A
cg05028071	red	A
cg05031352	black	C
cg05032098	red	A
cg05032353	red	A
cg05032903	red	A
cg05045028	red	A
cg05045659	black	C
cg05049545	red	A
cg05059648	red	A
cg05064925	red	A
cg05086798	red	A
cg05087624	black	C
cg05088151	red	A
cg05091491	black	C
cg05091873	red	A
cg05096434	red	A
cg05096731	red	A
cg05100261	red	A
cg05104476	red	A
cg05109065	red	A
cg05109619	red	A
cg05114100	grey	rest
cg05124235	green	B
cg05127178	red	A
cg05134041	red	A
cg05135828	red	A
cg05137263	red	A
cg05140257	red	A
cg05147108	red	A
cg05152874	red	A
cg05172693	red	A
cg05181702	red	A
cg05184436	black	C
cg05184682	red	A
cg05196231	green	B
cg05200254	red	A
cg05200893	green	B
cg05206294	red	A
cg05219621	grey	rest
cg05222959	red	A
cg05223760	red	A
cg05237970	red	A
cg05239680	red	A
cg05242815	red	A
cg05257372	black	C
cg05260852	red	A
cg05260949	black	C
cg05288927	red	A
cg05293502	black	C
cg05356800	black	C
cg05370638	red	A
cg05374090	red	A
cg05378963	black	C
cg05379196	red	A
cg05393376	green	B
cg05397816	red	A
cg05411132	grey	rest
cg05411980	black	C
cg05414241	red	A
cg05424879	red	A
cg05425577	red	A
cg05438092	red	A
cg05442715	red	A
cg05443523	red	A
cg05445331	red	A
cg05449830	grey	rest
cg05452887	red	A
cg05453458	red	A
cg05454424	grey	rest
cg05461361	red	A
cg05463813	black	C
cg05467600	red	A
cg05473496	green	B
cg05474077	grey	rest
cg05476089	red	A
cg05476522	red	A
cg05479376	green	B
cg05526804	red	A
cg05532720	black	C
cg05533223	purple	D
cg05534333	red	A
cg05551025	grey	rest
cg05572834	green	B
cg05600581	red	A
cg05605384	red	A
cg05629323	black	C
cg05630320	red	A
cg05679489	grey	rest
cg05685296	black	C
cg05687312	red	A
cg05692422	grey	rest
cg05704524	red	A
cg05721877	purple	D
cg05747459	red	A
cg05782106	red	A
cg05785344	red	A
cg05788681	red	A
cg05799859	red	A
cg05803370	red	A
cg05803913	red	A
cg05804339	green	B
cg05806018	red	A
cg05829338	red	A
cg05835545	red	A
cg05849149	red	A
cg05849875	red	A
cg05866836	green	B
cg05872222	red	A
cg05876899	black	C
cg05887304	red	A
cg05893072	red	A
cg05899999	red	A
cg05905814	red	A
cg05908188	red	A
cg05911774	black	C
cg05914696	red	A
cg05922253	red	A
cg05935584	red	A
cg05941375	red	A
cg05946161	green	B
cg05947181	red	A
cg05950094	red	A
cg05958126	red	A
cg05994819	red	A
cg05996419	red	A
cg06016676	grey	rest
cg06022838	grey	rest
cg06024075	black	C
cg06027835	red	A
cg06039729	red	A
cg06041068	red	A
cg06042004	red	A
cg06051391	red	A
cg06053110	red	A
cg06055478	red	A
cg06069996	red	A
cg06070578	grey	rest
cg06072560	red	A
cg06077978	red	A
cg06079963	red	A
cg06084034	red	A
cg06093412	red	A
cg06097615	red	A
cg06098232	red	A
cg06104510	red	A
cg06104959	red	A
cg06119392	green	B
cg06124711	red	A
cg06130360	grey	rest
cg06131666	grey	rest
cg06135529	red	A
cg06135650	red	A
cg06136002	red	A
cg06137672	red	A
cg06139288	red	A
cg06144825	grey	rest
cg06144999	red	A
cg06148972	red	A
cg06158088	red	A
cg06164717	red	A
cg06172626	red	A
cg06174815	red	A
cg06178309	green	B
cg06185870	red	A
cg06206449	red	A
cg06228453	red	A
cg06252876	red	A
cg06256785	black	C
cg06266461	red	A
cg06267203	grey	rest
cg06272245	red	A
cg06282443	black	C
cg06282524	red	A
cg06288270	grey	rest
cg06293983	red	A
cg06295352	red	A
cg06297686	red	A
cg06300944	green	B
cg06302025	red	A
cg06309256	green	B
cg06334238	red	A
cg06376033	grey	rest
cg06380355	red	A
cg06407366	green	B
cg06408025	red	A
cg06408185	red	A
cg06408301	red	A
cg06411441	red	A
cg06428288	red	A
cg06443675	red	A
cg06443888	red	A
cg06444329	red	A
cg06462425	green	B
cg06464066	red	A
cg06467636	grey	rest
cg06469252	red	A
cg06472116	grey	rest
cg06506080	red	A
cg06510592	red	A
cg06511189	red	A
cg06521531	red	A
cg06535161	red	A
cg06538336	red	A
cg06540859	red	A
cg06544877	red	A
cg06551391	red	A
cg06554760	red	A
cg06558166	red	A
cg06614969	red	A
cg06615444	red	A
cg06616857	red	A
cg06624970	red	A
cg06625916	black	C
cg06630839	red	A
cg06649034	grey	rest
cg06650546	red	A
cg06654051	black	C
cg06672093	grey	rest
cg06673178	red	A
cg06700462	red	A
cg06705078	red	A
cg06720669	red	A
cg06721573	red	A
cg06746884	red	A
cg06774787	red	A
cg06775759	red	A
cg06779458	red	A
cg06779802	red	A
cg06783548	red	A
cg06791102	red	A
cg06796204	red	A
cg06803079	red	A
cg06804788	red	A
cg06805513	red	A
cg06807018	red	A
cg06834235	red	A
cg06899582	red	A
cg06915321	red	A
cg06915915	red	A
cg06922569	red	A
cg06938654	black	C
cg06943437	red	A
cg06943593	red	A
cg06944922	red	A
cg06945800	red	A
cg06963219	black	C
cg06963664	black	C
cg06964654	red	A
cg06968752	grey	rest
cg07012573	red	A
cg07038409	red	A
cg07051162	red	A
cg07051329	red	A
cg07056506	red	A
cg07066594	red	A
cg07086565	red	A
cg07089242	red	A
cg07093674	black	C
cg07096038	green	B
cg07096248	green	B
cg07098277	grey	rest
cg07109010	red	A
cg07136872	red	A
cg07153944	red	A
cg07156563	red	A
cg07160107	grey	rest
cg07167981	green	B
cg07172237	black	C
cg07187289	red	A
cg07194250	black	C
cg07200487	red	A
cg07206010	black	C
cg07207959	black	C
cg07215528	red	A
cg07261646	red	A
cg07276379	green	B
cg07312966	red	A
cg07344627	grey	rest
cg07363416	red	A
cg07381502	red	A
cg07386410	red	A
cg07393670	red	A
cg07395435	red	A
cg07405239	black	C
cg07413830	green	B
cg07416427	black	C
cg07419801	red	A
cg07439872	red	A
cg07446674	red	A
cg07458836	green	B
cg07464524	red	A
cg07464598	red	A
cg07466166	red	A
cg07481063	green	B
cg07516457	red	A
cg07519908	red	A
cg07550694	black	C
cg07553115	red	A
cg07647518	red	A
cg07648454	red	A
cg07650623	grey	rest
cg07652272	green	B
cg07653640	red	A
cg07653728	red	A
cg07658614	green	B
cg07659240	red	A
cg07660411	green	B
cg07674075	red	A
cg07674139	red	A
cg07674503	red	A
cg07681512	red	A
cg07682072	red	A
cg07686944	red	A
cg07688057	green	B
cg07693301	red	A
cg07693661	red	A
cg07750402	red	A
cg07758529	red	A
cg07771637	red	A
cg07779434	red	A
cg07781082	red	A
cg07806343	red	A
cg07809462	red	A
cg07810164	green	B
cg07816287	red	A
cg07822777	red	A
cg07823797	red	A
cg07825508	red	A
cg07828380	red	A
cg07834773	red	A
cg07837161	red	A
cg07858069	red	A
cg07861180	red	A
cg07862274	green	B
cg07865580	red	A
cg07867687	red	A
cg07868857	red	A
cg07874334	red	A
cg07880562	black	C
cg07887243	red	A
cg07896193	red	A
cg07902213	red	A
cg07910525	red	A
cg07912337	red	A
cg07928156	green	B
cg07929406	red	A
cg07930217	red	A
cg07933790	black	C
cg07951153	red	A
cg07954607	red	A
cg07973464	red	A
cg07989867	grey	rest
cg07990395	red	A
cg07994386	red	A
cg08059778	red	A
cg08063601	red	A
cg08063757	black	C
cg08076861	red	A
cg08100265	red	A
cg08100618	red	A
cg08108619	red	A
cg08141744	black	C
cg08147391	black	C
cg08199506	red	A
cg08202860	red	A
cg08209483	red	A
cg08211022	green	B
cg08261988	red	A
cg08276328	grey	rest
cg08279515	red	A
cg08282540	red	A
cg08282969	red	A
cg08291693	black	C
cg08298085	red	A
cg08311689	black	C
cg08313132	green	B
cg08323957	grey	rest
cg08340716	black	C
cg08341987	green	B
cg08343300	red	A
cg08351598	black	C
cg08358587	red	A
cg08363715	green	B
cg08384999	grey	rest
cg08405463	red	A
cg08408091	red	A
cg08415785	grey	rest
cg08417382	red	A
cg08422514	red	A
cg08437835	red	A
cg08446143	black	C
cg08446187	red	A
cg08447449	red	A
cg08464305	red	A
cg08470157	red	A
cg08476890	grey	rest
cg08479532	red	A
cg08479711	red	A
cg08491314	red	A
cg08578454	black	C
cg08579577	grey	rest
cg08588626	red	A
cg08605656	grey	rest
cg08609270	red	A
cg08617833	grey	rest
cg08622041	black	C
cg08622149	green	B
cg08623691	red	A
cg08626646	red	A
cg08627233	red	A
cg08637771	red	A
cg08637905	red	A
cg08648877	red	A
cg08683562	red	A
cg08689075	black	C
cg08703114	red	A
cg08704539	grey	rest
cg08719422	grey	rest
cg08725455	grey	rest
cg08757574	grey	rest
cg08757719	red	A
cg08777147	green	B
cg08783090	red	A
cg08784874	red	A
cg08790343	grey	rest
cg08796898	red	A
cg08798116	red	A
cg08812897	red	A
cg08817443	red	A
cg08818092	grey	rest
cg08818224	black	C
cg08818886	green	B
cg08848711	red	A
cg08850124	black	C
cg08859156	green	B
cg08881528	red	A
cg08882363	red	A
cg08905118	red	A
cg08950703	red	A
cg08952424	red	A
cg08955276	red	A
cg08964402	red	A
cg08966380	red	A
cg08969352	red	A
cg08980509	red	A
cg08994891	red	A
cg08998989	red	A
cg09018810	red	A
cg09024810	red	A
cg09033783	black	C
cg09034929	red	A
cg09038535	red	A
cg09056691	red	A
cg09060772	red	A
cg09061583	red	A
cg09068301	red	A
cg09070199	red	A
cg09072865	red	A
cg09080960	red	A
cg09084933	red	A
cg09091181	red	A
cg09109599	red	A
cg09112156	red	A
cg09121987	red	A
cg09132264	green	B
cg09134165	red	A
cg09134399	green	B
cg09146129	grey	rest
cg09146364	red	A
cg09158774	red	A
cg09159923	green	B
cg09168980	black	C
cg09173743	black	C
cg09185350	red	A
cg09192059	red	A
cg09196081	red	A
cg09207137	red	A
cg09210933	red	A
cg09229960	red	A
cg09285672	red	A
cg09307104	red	A
cg09309899	red	A
cg09310980	red	A
cg09329826	grey	rest
cg09342610	red	A
cg09357232	green	B
cg09368074	red	A
cg09406238	red	A
cg09411587	red	A
cg09418475	red	A
cg09425262	black	C
cg09434493	red	A
cg09443073	grey	rest
cg09513996	grey	rest
cg09514431	red	A
cg09521623	purple	D
cg09523186	red	A
cg09523866	green	B
cg09524087	green	B
cg09525227	red	A
cg09551204	grey	rest
cg09559792	green	B
cg09597400	red	A
cg09606452	black	C
cg09610569	red	A
cg09610589	red	A
cg09614506	black	C
cg09619693	red	A
cg09622432	black	C
cg09624684	red	A
cg09655497	red	A
cg09656426	red	A
cg09659817	green	B
cg09666011	red	A
cg09673331	black	C
cg09679059	green	B
cg09687738	grey	rest
cg09720515	red	A
cg09721174	green	B
cg09725213	grey	rest
cg09731029	black	C
cg09734952	green	B
cg09738386	red	A
cg09743287	red	A
cg09768249	green	B
cg09773839	red	A
cg09786233	red	A
cg09789426	grey	rest
cg09790289	red	A
cg09792758	grey	rest
cg09793609	red	A
cg09795422	black	C
cg09796544	red	A
cg09799350	red	A
cg09803537	green	B
cg09813276	red	A
cg09815793	red	A
cg09817171	black	C
cg09819081	black	C
cg09821007	grey	rest
cg09834142	red	A
cg09835024	green	B
cg09850561	red	A
cg09863225	red	A
cg09868337	red	A
cg09895223	grey	rest
cg09909221	red	A
cg09953988	black	C
cg09965404	red	A
cg09978401	red	A
cg09985072	red	A
cg09990556	red	A
cg09990582	red	A
cg09996779	red	A
cg09998474	red	A
cg10047502	red	A
cg10052922	red	A
cg10055097	red	A
cg10066681	black	C
cg10070668	red	A
cg10078687	red	A
cg10080474	black	C
cg10088365	green	B
cg10088372	red	A
cg10169869	green	B
cg10172210	black	C
cg10191387	red	A
cg10201390	red	A
cg10207070	red	A
cg10261457	black	C
cg10265387	red	A
cg10274815	red	A
cg10286673	red	A
cg10286829	green	B
cg10288106	green	B
cg10288278	red	A
cg10291990	red	A
cg10297211	red	A
cg10305945	red	A
cg10308137	green	B
cg10315562	red	A
cg10347293	red	A
cg10347326	red	A
cg10413105	grey	rest
cg10421300	red	A
cg10451760	red	A
cg10460864	red	A
cg10473383	red	A
cg10482495	red	A
cg10500026	red	A
cg10510586	red	A
cg10551631	grey	rest
cg10575236	red	A
cg10645578	red	A
cg10655551	red	A
cg10659052	black	C
cg10674704	red	A
cg10701490	red	A
cg10703213	black	C
cg10706039	red	A
cg10706590	green	B
cg10709771	grey	rest
cg10717149	red	A
cg10718795	red	A
cg10721440	red	A
cg10734526	green	B
cg10739728	black	C
cg10796634	black	C
cg10848980	red	A
cg10851587	black	C
cg10856819	green	B
cg10860619	red	A
cg10861555	red	A
cg10869159	red	A
cg10869581	red	A
cg10873964	red	A
cg10874556	grey	rest
cg10912974	red	A
cg10913852	green	B
cg10914789	red	A
cg10941721	black	C
cg10950266	red	A
cg10950413	red	A
cg10956264	red	A
cg10978884	red	A
cg10983111	red	A
cg10984692	black	C
cg10986455	grey	rest
cg10987536	red	A
cg10991108	red	A
cg10991514	red	A
cg10995081	red	A
cg11005845	red	A
cg11021247	red	A
cg11024449	red	A
cg11024551	green	B
cg11033833	red	A
cg11049154	red	A
cg11049634	purple	D
cg11049774	red	A
cg11081925	red	A
cg11082424	red	A
cg11082630	black	C
cg11107468	red	A
cg11111131	red	A
cg11111271	red	A
cg11116781	red	A
cg11143827	purple	D
cg11152253	red	A
cg11154719	red	A
cg11165443	black	C
cg11170680	black	C
cg11179629	red	A
cg11184697	red	A
cg11184796	red	A
cg11185978	red	A
cg11186637	red	A
cg11186981	red	A
cg11190082	red	A
cg11193681	red	A
cg11194545	red	A
cg11233153	red	A
cg11267664	black	C
cg11267692	black	C
cg11271681	red	A
cg11281291	red	A
cg11281673	red	A
cg11286196	red	A
cg11308037	red	A
cg11320369	grey	rest
cg11322406	grey	rest
cg11329209	red	A
cg11337025	red	A
cg11344644	red	A
cg11395955	green	B
cg11409998	red	A
cg11426662	green	B
cg11442732	grey	rest
cg11449070	grey	rest
cg11450947	red	A
cg11458217	red	A
cg11502922	black	C
cg11506821	red	A
cg11509903	red	A
cg11520843	red	A
cg11616438	red	A
cg11633007	grey	rest
cg11637006	red	A
cg11638117	red	A
cg11647489	red	A
cg11653314	red	A
cg11653864	red	A
cg11654517	red	A
cg11663393	red	A
cg11670235	green	B
cg11673471	red	A
cg11704309	red	A
cg11704979	red	A
cg11712793	red	A
cg11719509	grey	rest
cg11720358	red	A
cg11721100	red	A
cg11723766	red	A
cg11778030	red	A
cg11825731	red	A
cg11839979	red	A
cg11851349	red	A
cg11858468	red	A
cg11859529	red	A
cg11863519	red	A
cg11865900	black	C
cg11875624	red	A
cg11895950	green	B
cg11902811	red	A
cg11923207	red	A
cg11923788	red	A
cg11957438	red	A
cg12026625	red	A
cg12039967	red	A
cg12044418	green	B
cg12057563	grey	rest
cg12058262	red	A
cg12058840	red	A
cg12064531	red	A
cg12075609	red	A
cg12077024	black	C
cg12111783	grey	rest
cg12113703	grey	rest
cg12116395	black	C
cg12128683	red	A
cg12130015	red	A
cg12137402	red	A
cg12145026	red	A
cg12147998	green	B
cg12152167	red	A
cg12165338	red	A
cg12165354	red	A
cg12166502	red	A
cg12166599	grey	rest
cg12175122	red	A
cg12228772	red	A
cg12230162	grey	rest
cg12234922	red	A
cg12234996	green	B
cg12239365	red	A
cg12263679	red	A
cg12277627	red	A
cg12284142	red	A
cg12295100	red	A
cg12298823	red	A
cg12312457	red	A
cg12323723	red	A
cg12375308	red	A
cg12377327	red	A
cg12386568	grey	rest
cg12413138	red	A
cg12417702	grey	rest
cg12419383	red	A
cg12419462	red	A
cg12447182	red	A
cg12449211	black	C
cg12459719	red	A
cg12469471	grey	rest
cg12472218	red	A
cg12481306	red	A
cg12481479	red	A
cg12482502	grey	rest
cg12485020	grey	rest
cg12501871	red	A
cg12521678	black	C
cg12521790	red	A
cg12523974	red	A
cg12526869	red	A
cg12544391	red	A
cg12579866	black	C
cg12584551	red	A
cg12586718	red	A
cg12598428	red	A
cg12614178	red	A
cg12614702	red	A
cg12704708	red	A
cg12709057	red	A
cg12726278	red	A
cg12727431	red	A
cg12737514	grey	rest
cg12747864	red	A
cg12814550	red	A
cg12841929	red	A
cg12856112	black	C
cg12857026	black	C
cg12857193	red	A
cg12858650	black	C
cg12875241	grey	rest
cg12882438	red	A
cg12914043	grey	rest
cg12920408	red	A
cg12932046	red	A
cg12935118	red	A
cg12944030	red	A
cg12950231	black	C
cg12950441	green	B
cg12978205	green	B
cg13014545	red	A
cg13014982	red	A
cg13023833	red	A
cg13024202	red	A
cg13024624	red	A
cg13033283	red	A
cg13075926	red	A
cg13077247	black	C
cg13115118	red	A
cg13115455	red	A
cg13116097	black	C
cg13120260	red	A
cg13130271	red	A
cg13148563	black	C
cg13178935	red	A
cg13182391	red	A
cg13182820	red	A
cg13187778	red	A
cg13189687	red	A
cg13190238	red	A
cg13190540	red	A
cg13192155	red	A
cg13192819	black	C
cg13203541	red	A
cg13204538	red	A
cg13208429	red	A
cg13213216	black	C
cg13214937	red	A
cg13217661	red	A
cg13225368	green	B
cg13232664	red	A
cg13240932	red	A
cg13241003	red	A
cg13244998	red	A
cg13246025	black	C
cg13273147	grey	rest
cg13274727	green	B
cg13277716	green	B
cg13304035	red	A
cg13307142	red	A
cg13311758	red	A
cg13312942	grey	rest
cg13369210	red	A
cg13371527	red	A
cg13392184	black	C
cg13423140	grey	rest
cg13430745	red	A
cg13440244	black	C
cg13501371	grey	rest
cg13524991	green	B
cg13532816	red	A
cg13532885	red	A
cg13538773	green	B
cg13539181	red	A
cg13568559	green	B
cg13569417	red	A
cg13574945	red	A
cg13581022	black	C
cg13613450	grey	rest
cg13628616	red	A
cg13640071	grey	rest
cg13645113	red	A
cg13645631	grey	rest
cg13646106	black	C
cg13646297	red	A
cg13649400	red	A
cg13663706	red	A
cg13664654	red	A
cg13675050	red	A
cg13675330	green	B
cg13680016	red	A
cg13682241	red	A
cg13699152	red	A
cg13723766	red	A
cg13744306	red	A
cg13747195	black	C
cg13747960	red	A
cg13751216	grey	rest
cg13766601	red	A
cg13770495	black	C
cg13771263	red	A
cg13775533	red	A
cg13784767	green	B
cg13786096	red	A
cg13788004	red	A
cg13789561	red	A
cg13797960	red	A
cg13825930	grey	rest
cg13851721	black	C
cg13907504	green	B
cg13915481	red	A
cg13918312	red	A
cg13919860	red	A
cg13926267	black	C
cg13929206	grey	rest
cg13937627	red	A
cg13940798	grey	rest
cg13941987	red	A
cg13943560	grey	rest
cg13974562	red	A
cg13977434	red	A
cg13983639	black	C
cg13985405	red	A
cg13987972	grey	rest
cg13988667	red	A
cg14004892	red	A
cg14007036	red	A
cg14020146	black	C
cg14022645	red	A
cg14029201	red	A
cg14057181	red	A
cg14061423	red	A
cg14107136	red	A
cg14113300	red	A
cg14113919	red	A
cg14116332	red	A
cg14127907	red	A
cg14135852	black	C
cg14137558	red	A
cg14151795	black	C
cg14177924	green	B
cg14191036	grey	rest
cg14191108	red	A
cg14191292	green	B
cg14214586	red	A
cg14220025	green	B
cg14239049	grey	rest
cg14247154	red	A
cg14251139	red	A
cg14267065	red	A
cg14295915	red	A
cg14310499	red	A
cg14315663	red	A
cg14318199	green	B
cg14322166	grey	rest
cg14334484	black	C
cg14340500	red	A
cg14343687	red	A
cg14350469	red	A
cg14354749	green	B
cg14386202	red	A
cg14388993	red	A
cg14463432	red	A
cg14495054	grey	rest
cg14505980	black	C
cg14513804	red	A
cg14514403	red	A
cg14519153	green	B
cg14532322	black	C
cg14539516	red	A
cg14541448	red	A
cg14625604	red	A
cg14688179	red	A
cg14699257	grey	rest
cg14711543	red	A
cg14720319	red	A
cg14725109	red	A
cg14725392	grey	rest
cg14727709	black	C
cg14745925	grey	rest
cg14751158	black	C
cg14772107	red	A
cg14772836	black	C
cg14783837	red	A
cg14804181	red	A
cg14812623	red	A
cg14825116	black	C
cg14828248	red	A
cg14828865	red	A
cg14831390	red	A
cg14831665	red	A
cg14873818	red	A
cg14927076	red	A
cg14949922	red	A
cg14951132	red	A
cg14961598	red	A
cg14970569	red	A
cg14972002	red	A
cg14972383	grey	rest
cg14990368	red	A
cg14993186	red	A
cg14996916	green	B
cg15035437	red	A
cg15039826	red	A
cg15043283	red	A
cg15075851	red	A
cg15133344	green	B
cg15162843	red	A
cg15165694	red	A
cg15167807	black	C
cg15198729	grey	rest
cg15199886	red	A
cg15225044	red	A
cg15233060	red	A
cg15234550	red	A
cg15236541	red	A
cg15245437	black	C
cg15255584	green	B
cg15255859	red	A
cg15257930	red	A
cg15259400	red	A
cg15308487	red	A
cg15314890	grey	rest
cg15317927	red	A
cg15322230	purple	D
cg15325759	black	C
cg15342308	grey	rest
cg15345580	red	A
cg15358931	grey	rest
cg15363435	red	A
cg15373098	red	A
cg15380114	green	B
cg15391239	red	A
cg15392343	red	A
cg15410402	red	A
cg15418221	red	A
cg15443127	black	C
cg15450782	red	A
cg15452747	red	A
cg15465642	grey	rest
cg15511490	red	A
cg15511516	red	A
cg15517690	red	A
cg15520863	grey	rest
cg15521289	red	A
cg15522989	green	B
cg15534364	red	A
cg15565409	red	A
cg15579650	red	A
cg15582794	red	A
cg15612444	grey	rest
cg15626629	black	C
cg15661671	red	A
cg15672146	green	B
cg15682807	red	A
cg15685776	red	A
cg15686826	red	A
cg15706156	red	A
cg15715746	black	C
cg15720064	black	C
cg15727409	red	A
cg15731001	grey	rest
cg15737470	grey	rest
cg15755924	red	A
cg15757320	red	A
cg15769969	red	A
cg15771339	red	A
cg15806723	red	A
cg15813836	red	A
cg15816181	red	A
cg15831456	red	A
cg15841434	red	A
cg15847989	green	B
cg15850390	red	A
cg15858894	red	A
cg15867166	red	A
cg15870809	red	A
cg15874629	red	A
cg15879104	black	C
cg15883201	red	A
cg15887754	grey	rest
cg15888279	red	A
cg15891447	red	A
cg15906052	red	A
cg15906134	black	C
cg15907464	red	A
cg15919369	red	A
cg15922956	red	A
cg15926952	green	B
cg15953310	red	A
cg16059374	red	A
cg16068924	black	C
cg16078210	red	A
cg16097380	red	A
cg16104517	black	C
cg16108684	red	A
cg16117744	green	B
cg16119423	red	A
cg16140952	red	A
cg16141678	green	B
cg16151342	black	C
cg16161440	red	A
cg16177032	red	A
cg16181678	red	A
cg16200513	red	A
cg16211147	red	A
cg16218862	red	A
cg16221895	red	A
cg16245086	red	A
cg16248169	red	A
cg16250105	red	A
cg16251333	green	B
cg16251458	red	A
cg16257494	grey	rest
cg16269097	red	A
cg16270385	red	A
cg16272791	red	A
cg16313903	green	B
cg16315447	red	A
cg16318983	red	A
cg16328033	red	A
cg16356987	red	A
cg16371488	green	B
cg16401529	green	B
cg16403901	red	A
cg16412513	red	A
cg16414561	red	A
cg16417926	green	B
cg16431191	green	B
cg16431713	red	A
cg16488754	red	A
cg16501779	red	A
cg16507965	red	A
cg16510010	red	A
cg16510200	red	A
cg16515238	red	A
cg16529483	red	A
cg16550477	black	C
cg16579869	grey	rest
cg16582649	black	C
cg16590821	red	A
cg16594878	black	C
cg16611264	red	A
cg16617243	red	A
cg16617830	red	A
cg16625651	grey	rest
cg16626088	red	A
cg16627148	green	B
cg16637019	red	A
cg16638301	red	A
cg16641060	red	A
cg16641190	red	A
cg16641638	red	A
cg16679837	red	A
cg16680922	red	A
cg16692308	red	A
cg16692973	red	A
cg16697940	red	A
cg16710313	red	A
cg16716035	red	A
cg16718054	red	A
cg16723800	grey	rest
cg16734817	red	A
cg16738558	grey	rest
cg16746539	black	C
cg16755924	red	A
cg16756025	red	A
cg16770948	red	A
cg16778620	red	A
cg16796150	red	A
cg16807457	red	A
cg16822572	red	A
cg16824069	green	B
cg16830479	grey	rest
cg16857716	red	A
cg16867483	red	A
cg16870351	red	A
cg16888752	grey	rest
cg16890879	red	A
cg16894263	red	A
cg16916745	black	C
cg16917996	red	A
cg16925682	grey	rest
cg16930349	red	A
cg16937327	black	C
cg16940942	red	A
cg16949923	red	A
cg16950696	grey	rest
cg16954455	red	A
cg16962802	black	C
cg16963297	black	C
cg16976875	red	A
cg16976876	red	A
cg16978043	green	B
cg16984885	red	A
cg16991511	red	A
cg16998810	red	A
cg17033281	red	A
cg17036062	red	A
cg17041378	red	A
cg17041400	green	B
cg17044023	red	A
cg17054449	grey	rest
cg17058724	red	A
cg17064159	green	B
cg17069068	grey	rest
cg17077516	grey	rest
cg17125742	red	A
cg17149359	red	A
cg17152375	red	A
cg17155263	black	C
cg17155577	red	A
cg17157129	red	A
cg17195879	red	A
cg17207724	red	A
cg17223593	red	A
cg17224287	red	A
cg17231418	red	A
cg17236781	red	A
cg17246352	red	A
cg17268992	grey	rest
cg17279959	green	B
cg17281810	grey	rest
cg17292622	red	A
cg17296858	black	C
cg17299883	red	A
cg17326835	black	C
cg17342984	grey	rest
cg17345036	red	A
cg17363084	red	A
cg17376045	red	A
cg17383222	black	C
cg17385175	red	A
cg17386265	red	A
cg17388110	green	B
cg17394901	red	A
cg17396400	red	A
cg17399684	red	A
cg17401837	black	C
cg17404000	red	A
cg17405145	green	B
cg17405188	green	B
cg17456701	black	C
cg17466318	red	A
cg17473615	grey	rest
cg17477997	red	A
cg17479100	red	A
cg17482649	grey	rest
cg17488844	red	A
cg17499479	green	B
cg17517128	black	C
cg17529435	green	B
cg17533951	grey	rest
cg17537844	black	C
cg17547524	red	A
cg17548613	red	A
cg17553592	red	A
cg17558827	red	A
cg17565795	red	A
cg17581805	black	C
cg17588626	red	A
cg17592148	red	A
cg17602500	red	A
cg17603461	red	A
cg17607496	red	A
cg17620251	red	A
cg17624691	red	A
cg17639056	red	A
cg17658468	red	A
cg17699837	green	B
cg17703220	red	A
cg17710066	red	A
cg17716100	red	A
cg17720011	red	A
cg17727916	red	A
cg17729873	red	A
cg17733714	grey	rest
cg17740541	red	A
cg17749360	black	C
cg17775518	red	A
cg17776579	red	A
cg17788031	red	A
cg17794813	red	A
cg17800714	red	A
cg17811760	red	A
cg17814335	red	A
cg17818432	red	A
cg17823667	green	B
cg17824401	red	A
cg17825572	red	A
cg17831869	red	A
cg17832062	red	A
cg17847781	red	A
cg17849117	red	A
cg17852104	grey	rest
cg17856536	grey	rest
cg17863679	grey	rest
cg17865482	red	A
cg17868752	green	B
cg17874273	black	C
cg17877174	red	A
cg17878899	grey	rest
cg17880859	green	B
cg17917970	red	A
cg17920241	red	A
cg17935021	red	A
cg17959735	red	A
cg17969499	black	C
cg17974418	black	C
cg17976175	red	A
cg17980977	grey	rest
cg18000886	red	A
cg18000985	green	B
cg18009325	red	A
cg18015035	red	A
cg18031773	red	A
cg18102233	red	A
cg18102950	red	A
cg18105467	red	A
cg18107314	red	A
cg18110168	red	A
cg18112782	red	A
cg18124907	red	A
cg18132745	red	A
cg18140045	red	A
cg18147067	red	A
cg18164076	red	A
cg18225658	red	A
cg18232722	red	A
cg18232738	red	A
cg18240390	red	A
cg18273575	red	A
cg18274682	red	A
cg18275846	black	C
cg18288715	red	A
cg18383984	red	A
cg18388301	black	C
cg18389752	green	B
cg18395382	red	A
cg18396806	red	A
cg18396832	green	B
cg18397310	red	A
cg18407858	black	C
cg18420843	black	C
cg18422972	grey	rest
cg18426655	red	A
cg18426869	red	A
cg18452672	grey	rest
cg18461482	black	C
cg18491397	black	C
cg18506674	green	B
cg18515307	red	A
cg18520280	black	C
cg18542573	red	A
cg18581963	red	A
cg18610025	red	A
cg18610223	green	B
cg18632412	red	A
cg18634060	green	B
cg18636716	red	A
cg18679504	red	A
cg18689730	red	A
cg18702893	grey	rest
cg18717600	red	A
cg18720642	red	A
cg18742441	red	A
cg18748527	green	B
cg18748981	grey	rest
cg18757172	red	A
cg18764240	black	C
cg18769303	red	A
cg18771512	black	C
cg18776609	black	C
cg18779595	red	A
cg18787045	black	C
cg18796341	red	A
cg18809883	red	A
cg18812946	green	B
cg18813010	black	C
cg18813387	green	B
cg18816329	red	A
cg18817143	red	A
cg18818432	red	A
cg18828303	red	A
cg18833705	red	A
cg18834878	red	A
cg18878700	red	A
cg18882670	black	C
cg18885073	red	A
cg18904224	red	A
cg18920427	red	A
cg18932686	red	A
cg18935349	red	A
cg18938476	grey	rest
cg18960294	red	A
cg18983709	red	A
cg18989057	red	A
cg18989810	red	A
cg18989977	green	B
cg18990292	red	A
cg18998000	red	A
cg19005062	red	A
cg19022384	red	A
cg19023309	red	A
cg19038081	red	A
cg19039368	red	A
cg19041137	red	A
cg19041765	grey	rest
cg19045293	grey	rest
cg19053358	red	A
cg19056391	red	A
cg19060387	red	A
cg19063141	red	A
cg19068385	red	A
cg19112977	grey	rest
cg19162841	red	A
cg19168249	red	A
cg19175479	red	A
cg19180514	red	A
cg19194595	red	A
cg19214916	grey	rest
cg19238394	red	A
cg19265708	red	A
cg19267533	green	B
cg19318186	red	A
cg19332075	red	A
cg19341307	green	B
cg19355911	red	A
cg19383360	red	A
cg19398192	red	A
cg19407410	red	A
cg19415116	red	A
cg19415339	red	A
cg19428430	red	A
cg19441529	red	A
cg19441811	green	B
cg19471462	grey	rest
cg19487868	grey	rest
cg19490917	green	B
cg19493242	red	A
cg19505129	red	A
cg19506937	red	A
cg19513111	red	A
cg19525496	red	A
cg19528502	red	A
cg19532714	red	A
cg19533991	black	C
cg19535369	green	B
cg19547549	black	C
cg19549023	red	A
cg19572135	red	A
cg19579913	red	A
cg19580826	red	A
cg19583388	grey	rest
cg19585278	grey	rest
cg19587616	red	A
cg19603571	red	A
cg19605909	red	A
cg19628038	grey	rest
cg19631766	red	A
cg19635884	red	A
cg19636887	black	C
cg19638040	red	A
cg19638648	green	B
cg19681107	black	C
cg19687016	red	A
cg19687650	grey	rest
cg19718903	red	A
cg19731655	grey	rest
cg19736094	red	A
cg19736647	red	A
cg19748438	red	A
cg19754833	red	A
cg19777864	red	A
cg19780807	red	A
cg19782749	red	A
cg19784262	grey	rest
cg19787517	red	A
cg19791442	red	A
cg19800913	red	A
cg19821612	red	A
cg19834421	red	A
cg19840133	red	A
cg19840285	black	C
cg19855812	red	A
cg19859323	red	A
cg19860695	red	A
cg19867709	red	A
cg19895492	green	B
cg19897275	red	A
cg19903753	green	B
cg19918759	red	A
cg19919335	grey	rest
cg19924862	red	A
cg19936436	green	B
cg19937618	red	A
cg19939909	red	A
cg19944582	red	A
cg19963797	red	A
cg19964192	black	C
cg19989944	green	B
cg19992190	red	A
cg19995126	red	A
cg19997062	red	A
cg19998137	red	A
cg20000541	black	C
cg20015269	red	A
cg20018767	red	A
cg20020143	red	A
cg20024850	red	A
cg20033444	red	A
cg20065441	black	C
cg20071884	black	C
cg20074774	red	A
cg20077602	red	A
cg20081453	red	A
cg20113724	red	A
cg20116159	red	A
[truncated: 8,098 more rows]

## Sheet: Table S2
Table S2: Sex-independent age-related CpGs from LSADT (FDR<0.05)
cpg	estimate_M	std.error.M	statistic.M	p.value.M	fdr.M	estimate_F	std.error.F	statistic.F	p.value.F	fdr.F
cg00191903	19.5866	6.44317	3.03991	0.00331564	0.0450263	9.27248	2.572	3.60516	0.00043378	0.00580989
cg00242233	29.1724	8.08212	3.6095	0.000574199	0.0166456	10.5991	3.15101	3.36371	0.000996676	0.0105752
cg00412010	27.5956	7.71745	3.57574	0.000666838	0.0180409	7.90136	2.22628	3.54913	0.00051991	0.00660949
cg00570097	18.0244	4.99599	3.60777	0.000568133	0.0166456	5.02689	1.40062	3.58904	0.00045127	0.00594398
cg00571700	16.7845	5.44883	3.0804	0.00295062	0.0426152	5.2315	1.52048	3.44068	0.000784976	0.0089551
cg00771185	26.5743	6.44319	4.12441	9.98e-05	0.00602468	7.39546	2.36185	3.13121	0.00211061	0.0179037
cg01044189	25.5956	6.56748	3.89732	0.000215926	0.00920372	11.6246	4.32949	2.68497	0.00811153	0.0460762
cg01104131	15.9063	4.36949	3.64032	0.000515545	0.0157403	5.13455	1.9162	2.67955	0.00821206	0.0465367
cg01137368	26.912	8.51012	3.16235	0.00234015	0.037682	8.0903	3.05093	2.65175	0.00894433	0.0493125
cg01212429	-20.2104	6.28093	-3.21773	0.00199985	0.0349452	-12.8086	4.2068	-3.04473	0.00276751	0.0217041
cg01220513	23.7757	6.95335	3.41932	0.00110367	0.0244187	6.41387	2.30737	2.77973	0.00620524	0.0381492
cg01776396	37.4957	9.66586	3.87919	0.000250232	0.0100895	9.806	3.54813	2.76371	0.00646577	0.0392961
cg01906946	21.6388	6.14403	3.52192	0.000747975	0.0193824	6.14272	1.80047	3.41174	0.000855276	0.00948748
cg01927625	11.3217	3.70625	3.05476	0.00317159	0.0441356	8.26351	3.0401	2.71817	0.00738597	0.0432924
cg02058632	-21.8994	5.99578	-3.65247	0.000492615	0.0153564	-11.282	4.08866	-2.75935	0.00653218	0.0396242
cg02179029	21.2769	6.71357	3.16924	0.00227156	0.0371817	8.93526	2.11502	4.22468	4.21e-05	0.00105014
cg02215374	14.7732	4.91875	3.00345	0.00372609	0.0473954	8.22325	1.39334	5.9018	3.53e-08	5.95e-06
cg02425869	24.4465	7.61774	3.20915	0.00203859	0.0351461	16.3593	3.27689	4.99232	1.66e-06	9.72e-05
cg02569468	38.7318	9.23201	4.19538	7.78e-05	0.0054725	12.1229	2.92145	4.1496	5.64e-05	0.0013035
cg02723311	-9.95418	3.08147	-3.23033	0.00186479	0.0334604	-5.66557	2.13318	-2.65593	0.00878689	0.0486408
cg02754763	24.1328	7.50494	3.21558	0.0019545	0.0343901	11.0303	3.29793	3.34462	0.00103812	0.0108464
cg02992767	25.6223	7.72148	3.31832	0.00142504	0.0282921	14.1013	3.2457	4.34461	2.72e-05	0.000793053
cg03315531	18.4798	5.79064	3.19132	0.00215664	0.0363309	7.31333	2.36236	3.09577	0.00234989	0.0193163
cg03554089	30.426	9.61408	3.16473	0.00233087	0.037682	7.57825	2.36483	3.20457	0.00168908	0.0152192
cg04035233	42.4185	7.21475	5.87941	1.29e-07	0.000218203	10.9809	3.21342	3.4172	0.000826503	0.00931765
cg04282422	24.6224	6.87321	3.58237	0.000615328	0.017089	7.83495	2.2364	3.50337	0.000613852	0.0075624
cg04329736	18.7442	5.41162	3.46369	0.000967024	0.0224414	8.91642	3.03114	2.94161	0.00379437	0.0269096
cg04402371	32.3965	10.1816	3.18186	0.00216044	0.0363309	12.763	3.87624	3.29263	0.00125497	0.0123052
cg04636194	26.6605	4.30028	6.19972	3.34e-08	8.73e-05	7.79552	2.07409	3.75853	0.000250416	0.00384868
cg04637219	16.0766	5.37593	2.99049	0.00391159	0.0489207	11.4308	2.53203	4.51446	1.31e-05	0.000467697
cg04751886	25.1453	5.78359	4.34771	5.16e-05	0.00449422	10.9356	1.75621	6.22684	6.42e-09	1.57e-06
cg05061650	-12.2299	3.94765	-3.09802	0.00281514	0.041689	-10.5177	2.84876	-3.69203	0.000318275	0.00458441
cg05215598	14.5914	4.0269	3.62347	0.0005426	0.0163296	6.03542	1.12043	5.38672	2.83e-07	2.66e-05
cg05321038	33.8572	8.51269	3.97726	0.000182216	0.00838272	8.51373	2.72256	3.1271	0.00214136	0.0180482
cg05385216	34.3899	7.82674	4.3939	3.76e-05	0.00369838	17.8537	3.59886	4.96093	1.92e-06	0.000106362
cg05396017	20.2429	5.52457	3.66417	0.000498806	0.0154571	6.81286	2.37674	2.86647	0.00482123	0.0318528
cg05455393	24.1673	6.37381	3.79166	0.000309567	0.0116288	8.57904	2.4639	3.48189	0.000660175	0.0079306
cg05507097	16.907	3.99768	4.2292	6.85e-05	0.00522325	6.69013	1.72306	3.8827	0.000157316	0.00273941
cg05655041	21.4948	6.98514	3.07722	0.00295446	0.0426152	12.0026	3.32059	3.61459	0.000414441	0.00560404
cg05735850	18.1625	4.67531	3.88478	0.000232602	0.00963914	9.33304	2.22214	4.20002	4.71e-05	0.00113408
cg05784594	12.2873	3.37966	3.63565	0.000523673	0.0158513	5.61804	1.43821	3.90628	0.000145622	0.00257329
cg06041240	19.2275	5.05368	3.80465	0.000295378	0.0112537	7.7237	1.37326	5.62438	9.36e-08	1.15e-05
cg06139288	33.1261	10.4162	3.18023	0.00217124	0.0364538	4.0791	1.25411	3.2526	0.0014542	0.0136162
cg06230327	23.4043	6.2449	3.74774	0.000378772	0.013143	18.0048	2.78052	6.47533	1.44e-09	4.95e-07
cg06286431	-14.0673	4.60395	-3.05549	0.00321289	0.0444741	-5.85036	1.54114	-3.79612	0.000226917	0.00355627
cg06431611	20.393	5.33361	3.8235	0.000277755	0.0108231	5.62975	1.50371	3.74391	0.000259558	0.00395754
cg06765430	16.6581	3.99829	4.1663	8.5e-05	0.00562884	5.32142	1.3911	3.82534	0.000193186	0.00318424
cg06968752	15.8478	4.03149	3.931	0.000199552	0.00890563	3.61022	0.964773	3.74204	0.000271555	0.00406907
cg08057040	32.0157	7.72867	4.14245	9.32e-05	0.00589574	7.99963	2.7011	2.96162	0.0035657	0.025962
cg08150745	19.6223	5.77455	3.39806	0.00110898	0.0244843	7.12233	1.62606	4.3801	2.36e-05	0.000720495
cg09049140	18.2766	5.37239	3.40195	0.00114092	0.0249783	12.8616	2.63844	4.8747	2.72e-06	0.000137577
cg09475041	-11.1224	3.46342	-3.21138	0.00200108	0.0349452	-10.8859	2.42757	-4.48428	1.44e-05	0.000498898
cg10417559	16.2274	4.59993	3.52774	0.000747439	0.0193824	7.85541	1.27917	6.141	9.36e-09	1.99e-06
cg10634358	21.298	5.43833	3.91628	0.000204596	0.00901445	7.48238	2.27678	3.28639	0.00128915	0.0124975
cg10858432	24.1589	8.05801	2.99812	0.00377136	0.0477964	14.4068	2.73813	5.26155	5.22e-07	4.1e-05
cg10941721	28.898	9.01993	3.20379	0.00202156	0.0350684	9.9514	2.58556	3.84883	0.000174337	0.00293426
cg11025235	21.685	5.80084	3.73825	0.000397565	0.0133498	6.7276	2.29257	2.93452	0.00388523	0.0273712
cg11318129	26.6903	6.50985	4.09999	0.000107213	0.00604785	9.07186	1.9794	4.58313	1.01e-05	0.000386532
cg11896316	67.9377	10.9045	6.23027	2.8e-08	8.73e-05	13.9846	2.9964	4.66714	7.43e-06	0.000309027
cg12030231	16.6695	4.71584	3.5348	0.000724877	0.0190677	6.98496	1.90309	3.67033	0.000345719	0.0048604
cg12124912	8.42191	2.68774	3.13345	0.00254386	0.0394147	4.59189	0.900026	5.10196	1.13e-06	7.15e-05
cg12160324	19.369	6.44143	3.00694	0.00369078	0.0470608	9.88774	2.41331	4.09717	6.9e-05	0.00151847
cg12384303	37.8303	6.78868	5.57256	4.18e-07	0.000363926	13.2693	2.94019	4.51307	1.3e-05	0.000467271
cg12477608	32.4507	8.17291	3.97052	0.000185039	0.00845779	11.7925	3.83526	3.07476	0.00251037	0.0202183
cg12491738	28.1699	8.22341	3.42557	0.00104684	0.0234595	9.27744	3.28009	2.82841	0.00530918	0.034202
cg12653510	15.1499	4.08567	3.70804	0.000436471	0.0139818	3.15695	0.920305	3.43033	0.000801553	0.00910076
cg12724466	37.168	12.2439	3.03564	0.00344931	0.0455397	12.5773	3.50162	3.59185	0.000442748	0.00587871
cg12743696	23.5805	7.79357	3.02563	0.00361032	0.0464922	14.5845	4.36384	3.34213	0.00104834	0.0108936
cg12940781	14.3705	4.67571	3.07343	0.00300684	0.0431918	10.6709	2.48225	4.2989	3.22e-05	0.00087663
cg13214067	16.7864	5.22065	3.21539	0.00200256	0.0349452	7.45715	1.76885	4.21582	4.61e-05	0.00112133
cg13482208	15.0493	4.2718	3.52295	0.000753698	0.0193864	4.5187	1.42045	3.18116	0.00178999	0.0158888
cg13489115	19.8219	4.66688	4.24737	6.53e-05	0.00510544	6.397	1.51912	4.211	4.92e-05	0.00116415
cg13545850	16.9267	5.22658	3.23858	0.00186394	0.0334604	8.32779	3.09385	2.69172	0.00801463	0.0457159
cg13684570	16.4841	5.10687	3.22782	0.00192164	0.0340131	6.45718	2.05496	3.14224	0.00204069	0.0174499
cg13721204	26.7881	8.99233	2.979	0.00394367	0.0490677	11.6064	2.70366	4.29286	3.29e-05	0.000883392
cg13768142	19.0838	4.14417	4.60498	2.01e-05	0.00261692	6.34733	1.53561	4.13342	6.08e-05	0.0013772
cg13783167	25.2544	7.35845	3.43203	0.00103516	0.0232476	12.4233	3.2005	3.88169	0.000158507	0.00275076
cg14111789	31.9818	9.65007	3.31415	0.00146039	0.0288297	7.87729	2.94237	2.6772	0.00824066	0.046602
cg14212888	25.0092	8.2696	3.02423	0.00347601	0.0456814	17.881	3.60167	4.96464	1.89e-06	0.000105302
cg14246142	13.2751	3.92472	3.38243	0.00117551	0.0254572	8.78187	1.41971	6.18567	6.64e-09	1.59e-06
cg14251060	22.1175	4.48754	4.92864	5.24e-06	0.00128238	6.6593	2.30861	2.88455	0.00454693	0.0306117
cg14296882	37.6901	9.72551	3.87538	0.000249437	0.0100895	13.1256	3.92746	3.342	0.00107887	0.0110784
cg14713449	13.3601	3.94599	3.38574	0.00120808	0.0255053	7.56239	1.35782	5.56952	1.19e-07	1.38e-05
cg15040731	25.9833	4.49825	5.77632	1.94e-07	0.000253519	9.1646	1.46635	6.24992	4.44e-09	1.15e-06
cg15192932	12.5069	3.69988	3.38035	0.00117272	0.0254572	9.99712	2.97619	3.35903	0.00101825	0.0106737
cg15222604	20.4515	3.69855	5.52961	6.17e-07	0.000495471	5.96251	1.29973	4.58752	1.04e-05	0.000393058
cg15226856	23.6036	5.10893	4.62007	1.72e-05	0.00246153	8.43388	2.21458	3.80834	0.000206332	0.00334896
cg15237731	20.5055	6.75651	3.03493	0.00336538	0.0451731	8.76182	3.08144	2.84341	0.0050778	0.0331357
cg15246270	28.0398	8.91412	3.14554	0.00246933	0.0387281	8.45614	2.66607	3.17176	0.00185834	0.0162839
cg15446968	12.1209	3.80408	3.18629	0.00213497	0.0361874	5.07569	1.25152	4.0556	8.36e-05	0.00175278
cg15602735	13.5815	4.06276	3.34293	0.00131785	0.0268902	5.58362	2.0885	2.67351	0.00839053	0.0471844
cg16151342	27.8403	8.94718	3.11163	0.00266897	0.0406298	15.102	2.3856	6.33051	2.74e-09	8.46e-07
cg16342780	18.407	5.0625	3.63595	0.000528896	0.0159632	6.74603	2.21721	3.04258	0.00279713	0.0218469
cg16410962	33.161	10.2838	3.2246	0.00190009	0.0338035	8.86138	3.03879	2.91609	0.00408451	0.0282546
cg16508981	17.9162	5.9207	3.02602	0.0034442	0.0455397	15.7949	5.05029	3.12753	0.00214151	0.0180482
cg16524589	26.9426	7.40148	3.64016	0.000515951	0.0157403	8.67798	2.85923	3.03508	0.00284792	0.0221711
cg16562533	22.1351	6.38348	3.46757	0.000903236	0.0216839	7.31885	1.60792	4.55176	1.1e-05	0.000405061
cg16771588	44.1945	12.3274	3.58505	0.000614203	0.017089	14.8545	3.63337	4.08836	7.26e-05	0.00158149
cg16847374	25.0494	7.41244	3.37938	0.00120434	0.0255053	7.32032	2.55354	2.86673	0.00480518	0.0317687
cg16881398	26.9214	8.63701	3.11699	0.00263624	0.0402489	15.486	3.53461	4.38123	2.41e-05	0.000728167
cg17230120	20.752	5.43917	3.81528	0.000285098	0.011027	6.39907	1.79714	3.56069	0.000498556	0.006389
cg17513789	20.2366	5.61343	3.60504	0.000597082	0.0167616	9.95324	2.00524	4.96362	2.19e-06	0.000116915
cg17585174	21.4296	6.60863	3.24267	0.00180878	0.0329078	11.7474	2.982	3.93945	0.000129207	0.00237087
cg17662252	30.8506	8.80841	3.50241	0.000805487	0.0203624	17.9239	3.17998	5.63647	8.93e-08	1.12e-05
cg17828255	-16.2703	4.82696	-3.37072	0.00128769	0.0265234	-13.224	1.75435	-7.53783	6.47e-12	6.88e-09
cg18086582	16.3134	5.3951	3.02374	0.00347501	0.0456814	6.70701	1.52456	4.39932	2.11e-05	0.000664938
cg18121605	36.7152	10.1935	3.60184	0.000579505	0.0166456	11.3811	3.4635	3.28601	0.00126419	0.0123373
cg18423110	15.2647	4.33547	3.52088	0.000762747	0.019523	7.26026	1.81822	3.99306	0.000104253	0.00206347
cg18435505	28.8549	7.98741	3.61255	0.000577039	0.0166456	15.7933	2.34552	6.73341	4.39e-10	1.92e-07
cg18813010	19.7501	6.34896	3.11076	0.00273106	0.0412145	6.85287	1.84129	3.72178	0.000285564	0.00423911
cg18879010	15.4485	3.7069	4.1675	8.52e-05	0.00562884	4.82602	1.81632	2.65703	0.00879779	0.0486603
cg18930892	21.3993	4.02726	5.3136	1.16e-06	0.000687203	8.23734	2.28012	3.61267	0.000412322	0.00558329
cg18986576	18.4478	4.55882	4.0466	0.000136656	0.00696147	8.01841	1.86689	4.29506	3.2e-05	0.000873367
cg19395010	26.9118	8.70671	3.09093	0.00288924	0.0422582	13.324	3.31577	4.01839	9.87e-05	0.00198458
cg19425242	22.4772	6.89987	3.25763	0.00173354	0.0319955	13.978	2.67926	5.21711	5.86e-07	4.41e-05
cg19432493	19.4204	5.62838	3.45045	0.000954024	0.0222385	6.42923	2.1314	3.01643	0.00300922	0.0230424
cg19511425	43.336	11.6885	3.70758	0.000415941	0.0136341	8.89647	2.73727	3.25013	0.00142802	0.0134501
cg19547549	15.8375	5.10738	3.10091	0.00275766	0.0413839	6.95458	1.77878	3.90975	0.0001427	0.00254993
cg19847571	32.0773	10.1843	3.14969	0.00240096	0.0380473	23.653	4.45237	5.31245	3.86e-07	3.36e-05
cg19918604	20.6664	6.71156	3.07923	0.00295114	0.0426152	6.13247	1.53431	3.99688	0.000106525	0.00208907
cg19927161	26.7512	6.70286	3.99101	0.000157067	0.00762906	8.98925	2.17697	4.12925	6.49e-05	0.00144556
cg20197277	29.787	7.24063	4.11387	0.00010559	0.00604785	10.2987	3.09017	3.33272	0.00109085	0.0111894
cg20230182	35.5639	9.56706	3.71733	0.000395201	0.0133498	8.94812	3.20108	2.79535	0.00589211	0.036792
cg20258249	24.2381	7.96517	3.04301	0.00327591	0.044778	16.9583	4.92864	3.44076	0.000760137	0.00874477
cg20473453	24.8127	4.6592	5.32553	1.1e-06	0.000687203	17.0157	3.47365	4.89849	2.52e-06	0.000132368
cg20757997	15.9417	5.11649	3.11575	0.00263478	0.0402489	10.3271	3.13469	3.29445	0.00122705	0.0120948
cg20784188	21.2863	6.14759	3.46255	0.000907036	0.0217252	8.45884	3.18028	2.65978	0.00869641	0.0483078
cg20789492	25.3055	5.41493	4.67329	1.35e-05	0.00217447	11.145	2.10257	5.30067	4.2e-07	3.55e-05
cg20976488	19.8559	4.21533	4.71039	1.17e-05	0.00213566	15.0136	3.81123	3.93931	0.000124305	0.00231198
cg20981403	28.3741	6.53569	4.34141	4.57e-05	0.00414598	11.3814	2.4395	4.66545	7.43e-06	0.000309027
cg21114303	27.8578	9.0659	3.07281	0.00317397	0.0441356	12.8206	2.03696	6.29398	3.19e-09	9.42e-07
cg21253375	22.2649	5.53942	4.01936	0.00015126	0.00745098	6.50062	1.71786	3.78413	0.000221417	0.00349297
cg21374587	38.0245	11.4862	3.31045	0.00147442	0.0289425	16.3371	3.21083	5.08811	1.06e-06	6.9e-05
cg21386527	19.9544	6.46898	3.08463	0.00291308	0.0424285	7.83901	2.59079	3.02572	0.0029421	0.022756
cg21493591	15.9878	5.14958	3.10468	0.00279606	0.0416391	11.4346	2.02047	5.65936	8.79e-08	1.12e-05
cg21803123	33.3156	7.6662	4.34578	4.55e-05	0.00414598	6.67432	2.44105	2.7342	0.00708606	0.0419753
cg22007597	33.0424	7.87543	4.19563	7.82e-05	0.0054725	9.02824	2.45689	3.67467	0.000330064	0.00469555
cg22539189	14.4824	3.73194	3.88067	0.000235628	0.00968766	8.43022	2.35965	3.57265	0.000477685	0.00619629
cg22683041	19.5657	4.33244	4.5161	2.41e-05	0.00285782	5.17212	1.58766	3.25769	0.00139137	0.0132093
cg22934939	25.2234	6.78359	3.7183	0.000394409	0.0133498	8.36293	1.78709	4.67963	7.41e-06	0.000309027
cg22996592	15.9834	4.01075	3.98515	0.000162131	0.00780244	7.70673	1.46475	5.26145	5.3e-07	4.1e-05
cg23213481	-28.2241	7.25718	-3.88913	0.000222219	0.0093574	-8.42793	2.88354	-2.92277	0.00408277	0.0282546
cg23247524	25.6594	6.2802	4.08576	0.000113571	0.00620749	12.5603	2.92248	4.29783	3.11e-05	0.000862349
cg24113411	28.5956	6.7534	4.23426	6.69e-05	0.00513437	14.2942	2.79798	5.10874	1.12e-06	7.11e-05
cg24202640	20.1405	5.23783	3.84521	0.000263957	0.0104413	7.44754	2.10335	3.54079	0.000535131	0.00677597
cg24239230	11.5688	3.64579	3.17319	0.00229236	0.0374633	6.3129	1.57142	4.01731	9.59e-05	0.00195449
cg24464282	19.7695	6.48909	3.04658	0.00323584	0.0445216	9.02037	3.29656	2.7363	0.00701642	0.0416898
cg24565395	29.4485	7.25118	4.0612	0.000127741	0.00670353	6.79561	2.22673	3.05183	0.00268522	0.0212154
cg24572047	23.359	7.14011	3.27151	0.00169129	0.0314272	11.9758	2.85904	4.18877	4.77e-05	0.0011423
cg24643262	10.0235	3.27514	3.06047	0.00313443	0.044055	9.33065	2.04423	4.56438	1.06e-05	0.000394708
cg24662926	35.0275	6.53417	5.36066	1.21e-06	0.000687203	11.3209	2.6086	4.33984	2.62e-05	0.000770694
cg24678243	21.2629	6.58572	3.22863	0.00189806	0.0338035	11.9846	3.04906	3.9306	0.000134389	0.00244307
cg25549901	45.4124	7.74904	5.86039	1.41e-07	0.000218203	16.8209	3.06487	5.48829	1.89e-07	2e-05
cg25569919	32.5624	9.01064	3.61378	0.000556836	0.016624	13.067	2.8392	4.60236	9.56e-06	0.000376242
cg26046121	35.684	7.24847	4.92297	5.24e-06	0.00128238	11.2821	3.44341	3.27643	0.0013192	0.012726
cg26514584	15.5605	3.78254	4.11377	0.000103424	0.00603382	4.55668	1.42788	3.19122	0.00172639	0.0154535
cg26735105	17.2835	4.14128	4.17348	9.2e-05	0.00585836	6.13044	1.42527	4.30123	3.27e-05	0.000881865
cg27065374	13.7784	2.98411	4.61726	1.71e-05	0.00246153	4.02404	0.980359	4.10466	7.3e-05	0.00158529
cg27069588	19.176	4.65935	4.11559	0.000102145	0.00602746	5.25037	1.54581	3.39651	0.000906299	0.0098769
cg27262852	33.1584	7.06134	4.69577	1.29e-05	0.00217447	17.7932	3.15177	5.64548	8.27e-08	1.1e-05
cg27398247	21.3761	5.53339	3.86312	0.000247129	0.0100419	8.18928	2.21991	3.68902	0.000326916	0.00466466
cg27514326	16.3534	4.67575	3.49748	0.000819594	0.0205746	6.21554	1.3183	4.7148	6.38e-06	0.000272472
ch.X.139786812F	-16.9331	5.34422	-3.16849	0.00224964	0.0369386	-5.69521	1.8116	-3.14375	0.00200928	0.0172585
ch.X.25041823R	-13.0306	4.37395	-2.97913	0.00397717	0.0492104	-5.23201	1.16846	-4.47769	1.61e-05	0.000543248
ch.X.397055F	-26.3538	8.83144	-2.98409	0.00389357	0.0488684	-12.8337	3.28132	-3.91114	0.000143947	0.002559
ch.X.557489R	-35.8048	7.94773	-4.50504	2.8e-05	0.00320876	-17.7453	3.08152	-5.75861	4.96e-08	7.58e-06

## Sheet: Table S3
Table S3: Sex-independent age-related CpGs from MADT (FDR<0.05)
cpg	estimate_M	std.error.M	statistic.M	p.value.M	fdr.M	estimate_F	std.error.F	statistic.F	p.value.F	fdr.F
cg00018204	10.7858	2.9636	3.63945	0.000338876	0.00568155	12.4572	3.11234	4.0025	8.55e-05	0.00129789
cg00027454	12.6486	4.00494	3.15824	0.00180638	0.0169477	21.2461	3.66658	5.79453	2.33e-08	2.12e-06
cg00123001	11.4527	2.43233	4.70854	4.37e-06	0.000289589	11.064	2.26395	4.88706	1.98e-06	6.46e-05
cg00272286	11.972	3.61261	3.31393	0.00107153	0.0121552	16.3476	3.67126	4.45287	1.34e-05	0.000299533
cg00349460	11.3306	2.91901	3.88165	0.00013878	0.00321564	11.6867	3.34188	3.49703	0.000568751	0.00593663
cg00543604	8.53755	3.02903	2.81858	0.00526699	0.033014	10.2855	2.91699	3.52605	0.000513732	0.00545097
cg00570097	8.67375	2.32656	3.72814	0.000247042	0.00458965	12.2816	2.00235	6.1336	4.4e-09	6.56e-07
cg00588456	10.3209	2.79987	3.6862	0.000286415	0.00510939	16.0204	4.82802	3.31821	0.00105759	0.00966413
cg00606069	13.9083	3.1088	4.47385	1.24e-05	0.000613	11.4959	3.05281	3.76569	0.000211935	0.00268077
cg00725912	-7.88915	2.43635	-3.23809	0.00138682	0.0144172	-13.9997	4.69152	-2.98405	0.00317212	0.0226099
cg00763907	10.3677	3.48373	2.97603	0.00324984	0.0244235	13.2062	3.23341	4.0843	6.37e-05	0.00102558
cg00771185	8.35307	2.87411	2.90632	0.00402895	0.0280314	12.4697	2.52758	4.93346	1.57e-06	5.36e-05
cg00854925	7.16538	2.3454	3.05508	0.0025419	0.0209844	11.213	2.56325	4.37454	1.89e-05	0.000388053
cg00877150	11.0828	3.34415	3.31408	0.00107158	0.0121552	14.9764	3.07173	4.87556	2.08e-06	6.75e-05
cg00909388	12.498	2.43475	5.13318	6.33e-07	7.86e-05	7.07463	2.55494	2.769	0.00610129	0.0374276
cg00938039	12.6511	4.46659	2.83237	0.00505184	0.0320838	11.5046	1.99525	5.76603	2.68e-08	2.28e-06
cg00941549	11.5175	2.73825	4.20615	3.84e-05	0.00137142	10.2399	2.62359	3.90299	0.000125996	0.00176551
cg00979376	8.22173	2.70419	3.04036	0.00264671	0.0215563	15.1355	4.32919	3.49614	0.000571903	0.00595742
cg01051089	12.2885	3.9398	3.11907	0.00207736	0.0184971	14.9173	3.14326	4.74582	3.76e-06	0.000107857
cg01104131	7.91222	2.33225	3.39253	0.000818813	0.010172	6.28706	2.33285	2.69502	0.00756906	0.0440714
cg01112930	16.5297	4.90565	3.36951	0.000892784	0.0108173	20.8217	4.41984	4.71097	4.31e-06	0.00012024
cg01162900	7.28261	2.40918	3.02286	0.00279591	0.0221758	9.0467	3.42458	2.64169	0.00885358	0.0492873
cg01274846	9.27072	2.31828	3.99896	8.77e-05	0.00237382	6.01585	2.14721	2.8017	0.0055733	0.0349045
cg01368763	8.51844	2.51511	3.38691	0.000835111	0.0103124	11.6073	2.2997	5.04731	9.21e-07	3.57e-05
cg01409685	14.362	4.15997	3.45243	0.000665148	0.00879596	13.6218	3.91394	3.48033	0.000602418	0.00620606
cg01498090	-16.0563	2.79267	-5.74943	3.25e-08	8.81e-06	-9.16708	2.58826	-3.54179	0.000483362	0.00518768
cg01501252	-7.78807	1.96751	-3.95833	0.000101281	0.00257971	-11.113	2.36012	-4.70865	4.71e-06	0.000128134
cg01564693	10.479	2.31786	4.52098	9.95e-06	0.000528753	12.0931	3.0455	3.97081	9.79e-05	0.00143814
cg01710449	14.4572	4.72511	3.05966	0.00250179	0.0208258	10.468	3.56965	2.9325	0.00374119	0.0260161
cg01780361	-9.70824	3.09984	-3.13185	0.00197374	0.0179106	-10.9583	3.52536	-3.1084	0.00214442	0.0167767
cg01798163	16.9325	4.2662	3.96898	9.91e-05	0.00255373	15.1149	3.24751	4.65431	5.61e-06	0.000147098
cg01813276	13.3373	3.77727	3.53092	0.000502313	0.00737747	14.227	3.28037	4.33701	2.2e-05	0.000436601
cg01852992	8.40331	2.98251	2.81753	0.00530213	0.0331536	10.3058	2.68507	3.83821	0.000163553	0.00217035
cg01859586	-6.53691	1.46072	-4.47514	1.25e-05	0.000613414	-10.4466	2.3892	-4.37241	1.88e-05	0.000388053
cg01887803	6.26	2.39276	2.61623	0.0095064	0.0483593	6.66357	1.81298	3.67549	0.00029979	0.00357997
cg01908742	10.4994	3.61202	2.9068	0.00402015	0.028008	14.0211	3.39159	4.13406	5.03e-05	0.000854473
cg01927625	4.55611	1.71712	2.65334	0.00853566	0.0452267	11.1357	3.08084	3.6145	0.000376544	0.00425934
cg01959381	8.83409	2.09882	4.20908	3.75e-05	0.00136055	10.8276	2.65376	4.08009	6.31e-05	0.00102026
cg01961936	9.38102	3.11372	3.0128	0.00289965	0.022758	9.72884	2.69543	3.60938	0.000378815	0.00427561
cg01971322	10.9694	3.01671	3.6362	0.000343183	0.00572583	17.1792	3.0179	5.69244	3.95e-08	3.12e-06
cg01986775	12.7987	3.49455	3.66248	0.00031183	0.00535879	14.4974	2.86435	5.06134	8.84e-07	3.47e-05
cg01988541	10.7079	3.67226	2.91588	0.00391605	0.0275656	13.0807	3.03464	4.31044	2.48e-05	0.000479644
cg02019635	7.92906	2.95661	2.68181	0.00786414	0.0429033	12.8983	3.51823	3.66613	0.00030745	0.00363804
cg02366635	16.8922	5.21976	3.2362	0.00139423	0.0144481	18.357	4.5872	4.00179	8.59e-05	0.00129919
cg02437314	7.44309	2.15187	3.45889	0.000648167	0.00863226	10.5578	2.79995	3.7707	0.000208752	0.00264702
cg02492740	-10.6251	2.78629	-3.81335	0.000177705	0.00371351	-11.081	3.94526	-2.8087	0.005418	0.0341489
cg02506527	-7.61743	2.17933	-3.4953	0.000577757	0.00805034	-13.4242	3.35936	-3.99607	9.03e-05	0.00134853
cg02569468	10.6998	3.82357	2.79838	0.0055899	0.0343285	15.6925	3.77085	4.16154	4.68e-05	0.000805217
cg02588867	13.5089	3.8544	3.5048	0.000555868	0.00789939	15.1693	3.17874	4.77212	3.3e-06	9.77e-05
cg02625237	12.7841	4.49409	2.84464	0.00487884	0.0314018	27.4711	3.68236	7.46017	1.87e-12	1.48e-09
cg02644889	9.22967	3.39001	2.72261	0.00698269	0.0396343	10.0857	2.52208	3.99895	8.77e-05	0.0013183
cg02723311	-4.54283	1.38237	-3.28626	0.00117986	0.0128328	-6.5109	1.76111	-3.69705	0.000274541	0.00333538
cg02754763	15.5135	4.67645	3.31737	0.00106111	0.0121061	23.329	4.15663	5.61248	6.04e-08	4.43e-06
cg02910451	-16.9971	2.35692	-7.21159	8.29e-12	1.42e-08	-11.5468	3.10642	-3.71709	0.000256754	0.00316045
cg02971064	8.62428	2.77768	3.10485	0.00214703	0.0188547	8.45892	2.09247	4.04255	7.43e-05	0.00115751
cg02998206	14.4597	3.29608	4.38692	1.79e-05	0.000797502	8.8211	2.2535	3.91439	0.000120555	0.0017032
cg02998933	-10.4766	1.74717	-5.99635	8.21e-09	3.02e-06	-7.48498	1.56894	-4.77073	3.41e-06	0.000100449
cg02999370	11.7582	4.08013	2.88181	0.00435962	0.0292656	17.5151	3.27313	5.35116	2.18e-07	1.16e-05
cg03043911	12.6791	3.6728	3.45215	0.000665391	0.00879596	10.342	3.87708	2.66746	0.00819648	0.0467117
cg03090449	7.67908	2.33991	3.28179	0.00122041	0.0131628	9.6307	2.39811	4.01595	8.86e-05	0.00132822
cg03174501	10.3359	2.08057	4.96784	1.37e-06	0.000125079	9.28139	2.01859	4.59795	8.61e-06	0.000210016
cg03370682	9.92778	3.74527	2.65076	0.00860495	0.045513	10.6086	2.61166	4.06201	6.76e-05	0.00107596
cg03465847	-7.80091	2.06334	-3.78071	0.000200527	0.00399461	-12.8237	4.32354	-2.96603	0.00342348	0.0241501
cg03478540	-4.4379	1.31534	-3.37396	0.000874197	0.0106421	-6.24926	1.62687	-3.84128	0.000168506	0.00221604
cg03575468	-6.63841	1.85048	-3.58741	0.000412261	0.00650969	-10.2214	3.60146	-2.83813	0.00495324	0.0320164
cg03598947	10.1794	3.08676	3.29777	0.00113195	0.0125018	9.63986	2.43972	3.95121	0.000104591	0.00152377
cg03669491	11.8992	4.55746	2.61092	0.00965926	0.0487904	14.8756	3.33127	4.46546	1.28e-05	0.000290964
cg03689540	19.51	3.81631	5.11225	6.89e-07	8.08e-05	19.8121	3.21202	6.16811	3.3e-09	5.14e-07
cg03829491	7.5618	1.73008	4.37078	1.89e-05	0.000826233	13.2715	2.94283	4.50976	1.05e-05	0.000245397
cg03895284	9.97372	3.59385	2.77522	0.00599557	0.0360197	9.37184	3.11913	3.00464	0.0029597	0.021438
cg04032503	13.1975	4.57686	2.88353	0.00432555	0.0291508	19.185	3.74415	5.12399	6.51e-07	2.76e-05
cg04064330	8.71138	2.30597	3.77774	0.000203611	0.00402191	10.457	1.92607	5.42919	1.48e-07	9.06e-06
cg04182378	-8.62411	1.88888	-4.56573	8.21e-06	0.000464934	-8.66632	3.22908	-2.68383	0.0078413	0.045158
cg04225254	15.6975	4.41073	3.55894	0.000464818	0.006974	27.716	3.61745	7.66174	5.48e-13	5.12e-10
cg04337034	12.6078	3.30811	3.81119	0.000179351	0.00373594	14.3332	3.43205	4.17628	4.37e-05	0.000761596
cg04495420	13.0171	2.93729	4.43166	1.57e-05	0.000727635	5.49742	1.88004	2.92411	0.0038971	0.0268638
cg04584307	12.0673	3.51115	3.43686	0.000706116	0.00916911	11.0258	2.45745	4.48669	1.16e-05	0.000267737
cg04697849	10.7064	3.64776	2.93506	0.00368749	0.0265145	12.8007	2.92803	4.37179	1.89e-05	0.000388923
cg04751886	8.05434	2.84927	2.82681	0.00520331	0.0327142	18.5143	2.44763	7.56419	2.21e-12	1.62e-09
cg04790097	14.9741	4.41797	3.38936	0.000829556	0.0102606	16.3443	3.29311	4.96318	1.37e-06	4.83e-05
cg04820960	-10.3226	3.31076	-3.11789	0.00206514	0.018452	-8.26189	2.89701	-2.85187	0.00477315	0.031127
cg05012785	-6.13912	1.59758	-3.84276	0.000159677	0.00348821	-7.06041	1.21713	-5.80085	2.67e-08	2.28e-06
cg05088006	10.2948	3.30089	3.11878	0.00206947	0.0184747	7.76322	2.77066	2.80194	0.00554173	0.0347704
cg05091491	13.0472	3.73315	3.49497	0.000576643	0.00804569	15.2738	3.68023	4.15023	4.71e-05	0.000809472
cg05175213	6.76068	2.40707	2.80868	0.00542259	0.0336416	10.9019	1.9516	5.58613	7.18e-08	5.12e-06
cg05181110	-5.94959	1.92148	-3.09636	0.00221048	0.0191854	-7.69463	2.21376	-3.47581	0.000617379	0.00631583
cg05196885	6.88662	2.35647	2.92243	0.00383028	0.0272185	7.12445	2.68087	2.65751	0.00846772	0.047769
cg05215305	9.16096	2.39702	3.82181	0.000173231	0.00365272	7.39106	2.44666	3.02088	0.00282532	0.0207246
cg05215598	5.5	1.96022	2.80581	0.00545976	0.0337382	6.10466	1.61772	3.77363	0.000208575	0.00264702
cg05287266	5.26705	1.95186	2.69848	0.00749471	0.0414137	5.17844	1.93721	2.67314	0.00809516	0.0461919
cg05385216	23.6907	3.8896	6.09077	4.91e-09	2.11e-06	32.4597	3.88113	8.36345	8.44e-15	2.17e-11
cg05455393	14.8123	3.13926	4.71841	4.38e-06	0.000289589	25.158	2.55696	9.83905	0	0
cg05472237	27.8831	4.90287	5.6871	4.18e-08	1e-05	34.8977	4.16933	8.37009	6.66e-15	2.17e-11
cg05542153	6.11867	2.1674	2.82305	0.00527528	0.0330458	11.9479	2.00603	5.956	1.18e-08	1.29e-06
cg05570079	17.5157	4.19402	4.17634	4.34e-05	0.0014818	15.9904	2.99999	5.33017	2.4e-07	1.25e-05
cg05599348	17.716	4.06211	4.36129	2.01e-05	0.000864061	10.1744	3.62895	2.80368	0.00549481	0.0345181
cg05652828	7.1911	2.15238	3.341	0.000988021	0.0116031	12.5494	2.56158	4.89909	1.88e-06	6.15e-05
cg05655041	9.62043	3.60378	2.66954	0.00814707	0.0437767	20.1277	3.77643	5.32983	2.38e-07	1.24e-05
cg05735850	13.3837	2.45502	5.45157	1.32e-07	2.4e-05	16.2504	3.11984	5.20873	4.29e-07	1.95e-05
cg05748796	17.8365	5.37666	3.31739	0.00106138	0.0121061	19.5288	4.18344	4.66812	5.21e-06	0.000139407
cg05784594	8.86375	2.23259	3.97016	9.68e-05	0.00251459	7.28725	1.96173	3.71471	0.00026656	0.00326389
cg05839786	14.1872	3.55427	3.99159	8.95e-05	0.00239434	16.6027	3.08214	5.38675	1.83e-07	1.06e-05
cg05859577	11.1386	4.00446	2.78154	0.00587122	0.0356316	15.8633	3.65727	4.33747	2.18e-05	0.000433546
cg05883757	13.5665	4.52855	2.99578	0.00317104	0.024166	8.22001	2.6194	3.13812	0.00193507	0.0154394
cg05911774	10.3877	3.05443	3.40088	0.000795865	0.00995451	13.1685	3.98675	3.30306	0.00111367	0.0100425
cg06041240	8.2965	2.35772	3.51886	0.000524036	0.0075677	5.49453	2.01698	2.72413	0.00699113	0.0412204
cg06042574	10.3256	3.7843	2.72853	0.00687496	0.0392712	15.737	4.07838	3.85864	0.000150232	0.00202233
cg06068111	16.9623	5.84121	2.90389	0.00406295	0.0281361	18.7479	5.08441	3.68733	0.000287498	0.00346177
cg06122016	6.27695	2.16445	2.90003	0.00412009	0.028397	11.8072	3.50223	3.37135	0.000882039	0.00830378
cg06145357	9.30568	2.62324	3.5474	0.000474923	0.00707649	19.2084	4.49202	4.27611	2.89e-05	0.000545567
cg06230327	8.88461	3.13091	2.83771	0.00495941	0.0317027	9.23794	2.93336	3.14927	0.00185913	0.0149766
cg06286431	-8.93016	2.65665	-3.36144	0.000921077	0.0110433	-6.21606	2.1674	-2.86798	0.00455409	0.0301192
cg06323119	10.6771	2.04832	5.21259	4.23e-07	5.81e-05	8.63782	2.78075	3.10629	0.00214466	0.0167767
cg06431611	7.71227	2.56791	3.00332	0.00297936	0.0230806	8.79862	2.18195	4.03246	7.59e-05	0.00118194
cg06479978	17.1511	4.34345	3.94873	0.000105127	0.00262461	19.5607	4.06537	4.81153	2.76e-06	8.52e-05
cg06505768	18.483	3.71489	4.97539	1.33e-06	0.000123939	10.0248	3.63314	2.75927	0.00628206	0.0381736
cg07004932	-7.39521	2.1536	-3.43388	0.000715214	0.00921822	-10.9355	3.13151	-3.49208	0.000577585	0.0059923
cg07029395	13.0415	3.02753	4.30762	2.48e-05	0.00100105	17.1803	2.67398	6.425	7.98e-10	1.52e-07
cg07063583	-6.89167	2.5542	-2.69817	0.0075064	0.0414561	-13.945	2.72867	-5.11054	6.9e-07	2.9e-05
cg07182248	-8.51323	2.13551	-3.9865	9.1e-05	0.00239434	-10.9272	1.80696	-6.0473	6.42e-09	8.68e-07
cg07191545	8.12483	2.60904	3.11411	0.00208889	0.0185295	7.8969	2.78534	2.83517	0.00501013	0.0322223
cg07192043	10.2987	3.81299	2.70095	0.00745189	0.0412212	10.0251	3.48552	2.87621	0.00441467	0.0295395
cg07352612	26.6149	6.89906	3.85775	0.00015105	0.00337116	15.9734	5.09937	3.13243	0.00197217	0.015666
cg07550694	10.6015	2.74188	3.86649	0.000146163	0.00328698	11.6543	2.45501	4.74712	3.79e-06	0.000107995
cg07590102	-10.9454	2.26834	-4.82532	2.63e-06	0.000200528	-12.0167	3.90193	-3.07968	0.00233824	0.0179761
cg07734869	-14.8214	5.2661	-2.81449	0.00533705	0.033271	-15.2731	4.49766	-3.3958	0.000809179	0.00775287
cg07812390	6.64406	2.43902	2.72407	0.0069543	0.0395509	9.38552	3.43283	2.73405	0.00675709	0.0402347
cg07824412	10.6292	3.46725	3.0656	0.00244421	0.0205618	12.7529	2.96842	4.29618	2.61e-05	0.000502189
cg07882687	9.85139	3.33943	2.95002	0.0035118	0.0256011	10.8162	3.22838	3.35033	0.00095142	0.00882749
cg07980716	12.1438	3.29764	3.68259	0.000292665	0.00516724	9.96238	3.00921	3.31063	0.00108382	0.00985124
cg08023692	9.30491	3.12674	2.97591	0.00325768	0.0244436	15.6718	2.74337	5.71261	3.67e-08	2.95e-06
cg08073365	10.9396	2.91958	3.74698	0.000228915	0.00437101	15.5652	4.55267	3.41891	0.00075336	0.00734133
cg08105512	11.7133	3.22865	3.62794	0.000353487	0.00584062	9.58572	2.98206	3.21446	0.00149868	0.0127109
cg08196960	-14.8044	3.0101	-4.91825	1.69e-06	0.000145333	-11.5694	2.25512	-5.13027	6.8e-07	2.87e-05
cg08211022	-10.027	3.46054	-2.89753	0.00414126	0.0284481	-13.7446	3.13304	-4.387	1.83e-05	0.000380088
cg08329683	7.717	2.70366	2.85428	0.00472448	0.0307733	10.9849	2.62106	4.19101	4.19e-05	0.000737207
cg08623129	-11.2926	3.19817	-3.53097	0.00051834	0.00754599	-14.3244	3.33587	-4.29406	2.76e-05	0.000527799
cg08625693	10.2563	3.4425	2.97932	0.00322826	0.0244037	12.5653	2.84892	4.41053	1.61e-05	0.000346188
cg08881159	-9.66707	2.97933	-3.24472	0.00135897	0.0142547	-13.8641	2.70048	-5.13394	6.33e-07	2.7e-05
cg08884343	14.3802	3.06958	4.68473	4.86e-06	0.000315142	15.086	3.12405	4.82899	2.53e-06	7.85e-05
cg09049140	10.4465	3.46317	3.01646	0.00285121	0.0225106	13.4989	3.41041	3.95815	0.000104331	0.00152214
cg09055214	7.80053	2.19241	3.55797	0.000464756	0.006974	9.43547	1.74036	5.42155	1.55e-07	9.37e-06
cg09146129	7.65353	2.85993	2.67612	0.00813302	0.0437681	10.0583	2.8901	3.48025	0.000616121	0.00630925
cg09173743	14.4479	5.44704	2.65243	0.00857091	0.0453901	12.8527	4.44451	2.89181	0.00420455	0.0284111
cg09213780	13.5151	2.45672	5.50129	1.02e-07	1.99e-05	8.31103	2.11718	3.92551	0.000117214	0.00166285
cg09335829	12.5674	2.63429	4.77071	3.38e-06	0.000245614	20.8704	3.10987	6.71103	1.65e-10	4.13e-08
cg09424271	-12.1985	2.35984	-5.16921	5.65e-07	7.37e-05	-9.29175	3.01249	-3.08441	0.00230219	0.017819
cg09655938	-17.147	3.86219	-4.4397	1.41e-05	0.000679575	-15.774	4.20403	-3.75212	0.000224866	0.00281436
cg09803537	-11.5203	3.52102	-3.27187	0.00125288	0.0134008	-13.8552	3.97023	-3.48976	0.000590311	0.00611198
cg09892236	12.4126	2.37248	5.2319	3.94e-07	5.57e-05	5.7831	2.01284	2.87311	0.00445224	0.0297328
cg10009003	-16.936	3.56911	-4.74517	3.75e-06	0.000260515	-18.8834	4.50517	-4.19151	3.99e-05	0.000709363
cg10084932	7.45115	2.14576	3.4725	0.000618715	0.00840523	9.18209	2.30766	3.97896	9.39e-05	0.00138639
cg10104771	7.86062	3.00451	2.61627	0.00948924	0.0483417	10.3236	2.94964	3.49995	0.000564493	0.00589817
cg10153260	8.17618	3.09877	2.63852	0.00891405	0.0464441	9.30285	3.52142	2.64179	0.00884353	0.0492581
cg10281055	13.8693	3.3156	4.18302	4.12e-05	0.00144452	14.3596	2.42075	5.9319	1.13e-08	1.25e-06
cg10476980	11.6091	3.57572	3.24666	0.00134565	0.0141437	12.3641	2.69529	4.5873	7.69e-06	0.000192099
cg10786986	-11.073	1.90874	-5.80117	2.44e-08	7.62e-06	-8.42084	3.03388	-2.7756	0.00598753	0.0369357
cg10996370	11.0055	3.70198	2.97287	0.00327048	0.0244894	12.3879	3.77851	3.27852	0.00121388	0.0107848
cg11023469	17.9901	6.3016	2.85484	0.00472176	0.0307733	13.4775	4.9006	2.75018	0.00644434	0.0389086
cg11025235	14.7968	3.04494	4.85948	2.24e-06	0.00018028	14.8941	2.80575	5.30841	2.81e-07	1.39e-05
cg11031201	15.0278	5.20849	2.88525	0.00429688	0.0290489	9.22318	3.49834	2.63645	0.00897034	0.0497217
cg11036290	-11.8718	2.32802	-5.09952	7.44e-07	8.34e-05	-7.40049	2.66365	-2.77833	0.00592693	0.036672
cg11049305	-6.17302	2.21157	-2.79123	0.00573398	0.0350671	-11.0565	4.00034	-2.7639	0.00621277	0.0379153
cg11081809	12.8843	4.62258	2.78724	0.00576991	0.0351825	13.9639	3.73564	3.73801	0.000237675	0.00294826
cg11082630	14.5701	2.39175	6.09183	5.25e-09	2.16e-06	14.8018	2.49942	5.92211	1.36e-08	1.43e-06
cg11138004	17.9679	5.78097	3.10811	0.0021269	0.018712	24.2242	4.50799	5.37361	2e-07	1.11e-05
cg11322877	-11.3686	3.78321	-3.00501	0.0029934	0.0231545	-5.79969	2.07514	-2.79484	0.00566083	0.0354095
cg11472201	18.2531	5.71495	3.19393	0.00162959	0.0159402	18.4965	3.04405	6.07629	5.46e-09	7.58e-07
cg11548243	-8.49875	2.86651	-2.96484	0.0033537	0.0248051	-5.8854	2.08688	-2.82019	0.00523783	0.0333526
cg11550356	8.87617	3.35431	2.6462	0.00872294	0.0457954	20.4877	2.89128	7.08601	1.8e-11	7.11e-09
cg11550436	9.59597	3.44036	2.78923	0.00574027	0.0350709	12.4519	3.11187	4.00142	8.7e-05	0.00131027
cg11594622	9.69783	3.20671	3.02423	0.0027861	0.0221321	11.248	3.72885	3.01648	0.00285436	0.0208514
cg11696874	9.86687	3.46455	2.84795	0.00480605	0.031013	11.5532	3.74573	3.08437	0.00230155	0.017819
cg11896316	14.4685	4.35825	3.3198	0.00105325	0.01204	21.8465	3.61351	6.04579	7.35e-09	9.43e-07
cg11898648	7.89292	2.28019	3.46152	0.000643985	0.00862881	9.80906	2.95279	3.32196	0.00104916	0.00961279
cg12030231	7.81222	2.15124	3.6315	0.000349115	0.00579667	10.1046	2.35341	4.29358	2.7e-05	0.000519908
cg12206646	6.99162	2.41173	2.899	0.00412672	0.0284049	8.206	2.57389	3.18817	0.00164281	0.0136626
cg12321798	-6.41681	2.28858	-2.80384	0.00549186	0.0338473	-8.72993	3.28255	-2.6595	0.00840684	0.0475216
cg12384303	14.0714	3.7671	3.73534	0.000240088	0.00450099	21.7026	3.46034	6.27181	1.9e-09	3.24e-07
cg12477608	15.8538	4.28972	3.69577	0.000275119	0.00495936	11.7184	3.92692	2.98411	0.00315774	0.022523
cg12542857	6.7912	2.39931	2.83048	0.00507317	0.032132	7.20183	2.38206	3.02336	0.00279553	0.0205532
cg12724466	16.077	5.3112	3.027	0.0027732	0.0220819	22.6864	5.04392	4.49777	1.1e-05	0.000255199
cg12739617	9.53699	3.23798	2.94535	0.00357178	0.025881	12.4468	2.24046	5.55546	7.82e-08	5.44e-06
cg12743696	19.8253	6.23774	3.17828	0.00171215	0.0164492	20.1551	5.35135	3.76636	0.000216429	0.00272419
cg12945385	10.7062	2.68531	3.98696	9.08e-05	0.00239434	7.34256	2.70295	2.7165	0.00712445	0.0418589
cg13088417	10.8139	3.52045	3.07173	0.00239988	0.0203298	13.692	3.24615	4.21793	3.68e-05	0.000665234
cg13113011	-8.77088	3.21086	-2.73163	0.00681357	0.0390521	-12.9692	4.6827	-2.76961	0.00608951	0.0374276
cg13138625	11.0863	4.25891	2.60309	0.00986132	0.0493937	20.5482	3.40399	6.03652	6.89e-09	9.17e-07
cg13140135	11.5915	4.41577	2.62503	0.00925784	0.0474971	10.4203	3.31118	3.14702	0.00187818	0.0150827
cg13172884	7.90479	1.97998	3.99236	8.92e-05	0.00239434	11.4969	4.0525	2.83698	0.00497324	0.0320251
cg13192819	11.9876	2.88156	4.1601	4.61e-05	0.00154453	8.81857	2.85218	3.09187	0.00225088	0.0175275
cg13204040	10.0165	2.1682	4.61974	6.65e-06	0.00039644	10.1333	2.90025	3.49393	0.000572962	0.00595746
cg13204375	-7.37025	2.59521	-2.83994	0.00494451	0.0316493	-10.9662	3.98922	-2.74896	0.00648619	0.0389681
cg13316877	-12.378	2.08461	-5.9378	1.41e-08	4.84e-06	-9.1603	3.36143	-2.72512	0.00693646	0.0410491
cg13358623	13.1625	3.22158	4.08573	6.39e-05	0.00193169	15.0339	3.10112	4.8479	2.38e-06	7.53e-05
cg13525739	14.6479	4.58184	3.19695	0.00159074	0.0158169	11.3986	3.08338	3.69679	0.000274728	0.00333538
cg13552866	-7.78168	1.50617	-5.16655	5.41e-07	7.25e-05	-7.6567	1.31188	-5.83645	1.99e-08	1.96e-06
cg13626059	-6.84728	1.64603	-4.15989	4.55e-05	0.00152687	-3.3399	1.25343	-2.66461	0.0083647	0.0473855
cg13646106	10.2077	3.61662	2.82244	0.00521598	0.0327539	9.57365	3.54498	2.70062	0.00746667	0.0435492
cg13783167	14.2329	5.06108	2.81222	0.005513	0.0339573	16.9703	3.5809	4.73913	4.4e-06	0.000122249
cg13837202	13.6151	3.31812	4.10326	5.75e-05	0.00179586	12.8304	3.85739	3.32619	0.00103013	0.00947224
cg14148995	11.1844	4.20531	2.65958	0.00838933	0.0446456	8.13305	2.515	3.23382	0.00141655	0.0121549
cg14161977	14.3634	4.03594	3.55888	0.000454075	0.00692599	15.3132	3.6357	4.2119	3.68e-05	0.000665234
cg14176959	14.7474	4.32429	3.41036	0.000772751	0.00972152	15.3148	3.10225	4.9367	1.57e-06	5.36e-05
cg14232368	12.3483	3.21331	3.84286	0.000159038	0.0034847	16.9216	3.17387	5.33153	2.44e-07	1.25e-05
cg14296882	19.1468	5.00659	3.82431	0.000169684	0.0036149	21.6436	3.63694	5.95103	1.03e-08	1.18e-06
cg14321211	6.65693	1.85587	3.58697	0.000414102	0.00652875	10.3715	1.92822	5.37879	2.06e-07	1.13e-05
cg14389665	9.88993	2.72311	3.63186	0.000348489	0.00579559	8.45422	2.32265	3.63991	0.000339616	0.00392815
cg14506716	7.59353	2.71766	2.79414	0.00566475	0.0347054	14.2125	3.82492	3.71576	0.000255471	0.00315377
cg14923379	10.3196	2.86505	3.60188	0.000392328	0.00631034	16.9568	3.30418	5.13191	7.09e-07	2.92e-05
cg15040731	8.14487	2.74198	2.97043	0.0033111	0.0246503	11.278	2.18056	5.17209	5.54e-07	2.43e-05
cg15192905	-8.47614	2.97114	-2.85282	0.0047375	0.0307828	-13.7904	4.66572	-2.95568	0.00351042	0.0246281
cg15192932	9.73988	2.25728	4.31487	2.46e-05	0.00100064	9.91296	2.36987	4.18291	4.16e-05	0.000733655
cg15222604	9.4803	1.991	4.76157	3.47e-06	0.000247476	8.02461	1.5543	5.16283	5.48e-07	2.41e-05
cg15226856	7.45609	2.50352	2.97824	0.00321576	0.0243628	10.5624	3.48364	3.03201	0.00272945	0.0201976
cg15241084	-16.1654	3.06721	-5.27041	3.41e-07	5.02e-05	-7.00116	2.42748	-2.88413	0.00431852	0.0290705
cg15322570	-6.26749	2.16972	-2.88861	0.00425097	0.0288904	-14.9409	5.02497	-2.97334	0.00337334	0.0238455
cg15363890	9.72643	3.12212	3.11533	0.00208998	0.0185295	8.83517	2.81657	3.13685	0.00195326	0.0155278
cg15408476	15.8136	4.253	3.71822	0.000253369	0.0046787	17.4381	3.51133	4.96625	1.4e-06	4.88e-05
cg15446968	5.29019	1.82511	2.89856	0.00413349	0.0284325	5.58877	1.57938	3.53858	0.000493283	0.00527762
cg15450752	18.9258	4.41199	4.28962	2.68e-05	0.00107021	12.6749	4.00973	3.16104	0.00179145	0.0145337
cg15583887	-8.55391	2.80814	-3.04611	0.00259652	0.0212651	-7.58602	2.71883	-2.79018	0.00572691	0.0357358
cg15604615	5.64834	2.13303	2.64804	0.0086819	0.0457664	13.6667	4.27418	3.19751	0.00158771	0.0133339
cg15764264	13.9418	5.32422	2.61857	0.00944251	0.0481512	18.37	3.54575	5.18085	5.8e-07	2.52e-05
cg15804018	14.3302	4.7052	3.04562	0.0026205	0.021416	11.6778	3.43983	3.39487	0.000812226	0.00776757
cg15814001	19.2781	4.9696	3.8792	0.000137562	0.0031946	17.1067	4.02777	4.24719	3.17e-05	0.000588847
cg15850513	17.7899	6.12384	2.90502	0.00406307	0.0281361	22.9073	4.2737	5.36007	2.13e-07	1.14e-05
cg15926952	-14.3696	4.50535	-3.18946	0.0016379	0.0159776	-12.8267	4.66677	-2.74852	0.00650699	0.039061
cg16083651	32.1765	8.46469	3.80126	0.000186255	0.00380293	12.8258	4.48397	2.86038	0.00463048	0.0304565
cg16117744	-14.6985	4.59567	-3.19833	0.0015817	0.0157727	-18.4849	6.04643	-3.05716	0.0025046	0.0189292
cg16151342	15.2081	3.82306	3.97798	9.47e-05	0.00246668	19.5254	3.19264	6.11574	4.55e-09	6.68e-07
cg16167304	12.3348	4.14552	2.97545	0.00326606	0.0244741	16.5969	4.0347	4.11353	5.47e-05	0.000916436
cg16200617	15.4006	3.55729	4.3293	2.32e-05	0.000960766	9.53214	3.08432	3.09052	0.00225609	0.0175548
cg16211077	11.4168	2.61171	4.37137	1.96e-05	0.000847794	7.77799	2.41006	3.2273	0.00144818	0.0123746
cg16215037	10.0151	3.66384	2.7335	0.00678125	0.0389752	13.1647	2.61344	5.0373	1e-06	3.72e-05
cg16374753	8.58744	2.64773	3.24332	0.00136355	0.0142618	8.63891	3.13007	2.75997	0.00626475	0.0381192
cg16562533	11.2697	2.88248	3.90973	0.000122572	0.00292319	6.2528	2.35401	2.65623	0.00849725	0.0478745
cg16619186	-12.6253	3.67284	-3.43749	0.000705933	0.00916911	-9.20525	2.77293	-3.31968	0.00106125	0.00968896
cg16718139	12.5941	4.17453	3.01689	0.00286361	0.0225739	16.5217	4.02342	4.10637	5.64e-05	0.000934229
cg16737869	8.25685	2.31703	3.56355	0.000446631	0.00683265	8.50508	1.94567	4.37128	1.93e-05	0.000394239
cg16771588	19.4294	5.1758	3.7539	0.000221949	0.00430171	12.1738	4.01726	3.03037	0.00274153	0.0202578
cg16830479	8.89919	2.89904	3.0697	0.0024064	0.0203547	16.4	3.2271	5.08195	8.18e-07	3.26e-05
cg16832801	8.56952	2.54256	3.37043	0.000887214	0.0107624	11.3162	3.12597	3.62007	0.000364951	0.00416028
cg16864365	9.42485	3.16786	2.97515	0.00324688	0.0244235	20.024	4.28342	4.67477	5.23e-06	0.000139442
cg16881398	11.3935	3.87233	2.94228	0.00361493	0.0261385	27.9623	4.2052	6.64946	2.26e-10	5.4e-08
cg16884539	8.19646	2.03602	4.02573	7.84e-05	0.00220277	9.22786	1.72313	5.35528	2.21e-07	1.17e-05
cg16937327	11.8774	4.30877	2.75657	0.00634661	0.0372877	10.8723	3.28772	3.30695	0.00110158	0.00996861
cg16946767	18.2254	3.90333	4.66921	5.31e-06	0.000333937	14.9474	3.92696	3.80635	0.000182292	0.00236703
cg16997557	14.5819	3.64969	3.99539	8.77e-05	0.00237382	13.0597	2.57864	5.06457	8.82e-07	3.47e-05
cg17217369	11.7637	4.52361	2.60051	0.00992686	0.049567	20.2714	4.21731	4.8067	2.8e-06	8.58e-05
cg17227235	6.94605	2.66117	2.61014	0.00966584	0.0487904	6.55372	2.2148	2.95906	0.00342648	0.0241547
cg17279685	10.4758	3.1133	3.36486	0.00092618	0.0110708	8.68275	3.29472	2.63535	0.00899068	0.0498076
cg17406244	6.03614	2.29178	2.63382	0.00903378	0.0467607	9.469	2.78764	3.39678	0.000813488	0.00777241
cg17470032	-9.27647	2.77253	-3.34585	0.000966257	0.0114164	-8.28788	3.04166	-2.72479	0.00694256	0.0410518
cg17507888	16.4939	4.83255	3.41309	0.000773121	0.00972152	17.1638	3.4182	5.0213	1.08e-06	3.96e-05
cg17513789	11.7098	2.78164	4.20967	3.76e-05	0.00136055	12.3697	2.41541	5.12117	7.61e-07	3.09e-05
cg17546454	14.2225	4.39013	3.23965	0.00137899	0.0143624	21.3583	4.80721	4.44298	1.4e-05	0.000311929
cg17569844	16.1638	3.15404	5.12481	6.63e-07	8.04e-05	7.81431	2.85412	2.73791	0.00680694	0.040483
cg17572800	-10.2337	3.29892	-3.10215	0.00217043	0.0189431	-10.394	2.49443	-4.16689	4.41e-05	0.000767506
cg17609703	18.54	6.26217	2.96064	0.003471	0.0254187	18.1005	3.73225	4.84977	2.35e-06	7.48e-05
cg17626563	10.3142	3.36556	3.06464	0.00245209	0.0205724	8.2778	2.52351	3.28027	0.00121488	0.0107848
cg17651942	18.964	3.10656	6.10449	4.5e-09	2.02e-06	14.9269	3.34268	4.46555	1.26e-05	0.000288196
cg17662252	25.0372	7.3111	3.42454	0.000731886	0.00932816	20.9525	4.18469	5.00693	1.14e-06	4.12e-05
cg17733714	4.00055	1.45345	2.75245	0.00642685	0.0376733	5.42713	1.393	3.89601	0.000130576	0.00180747
cg17790038	10.2309	2.54037	4.02733	7.81e-05	0.00220041	9.07896	2.41767	3.75526	0.00022449	0.00281436
cg17808639	15.0709	5.22142	2.88636	0.00438005	0.0293837	17.5879	2.99483	5.87275	1.54e-08	1.59e-06
cg17828255	-12.7275	1.99706	-6.37309	1.08e-09	6.54e-07	-8.95122	2.22412	-4.0246	7.88e-05	0.00121934
cg17856536	4.84697	1.81529	2.67008	0.00815161	0.0437767	5.17267	1.81711	2.84665	0.00483552	0.0314738
cg17874273	17.9836	3.14696	5.71461	3.46e-08	9.14e-06	16.0192	3.30886	4.84129	2.45e-06	7.65e-05
cg17878951	-7.57495	2.14559	-3.53047	0.000502993	0.00737747	-6.60529	1.72871	-3.82093	0.000177476	0.00232211
cg17921115	14.7467	5.01101	2.94286	0.00359817	0.0260539	19.5391	4.14006	4.71952	4.16e-06	0.000117262
cg17996267	-9.17757	2.90276	-3.16167	0.00179609	0.0168973	-7.72356	2.71621	-2.84351	0.00487972	0.0316611
cg18004915	9.15536	3.02413	3.02743	0.00276237	0.0220285	12.448	2.86291	4.348	2.12e-05	0.000424942
cg18013550	6.50217	2.22322	2.92467	0.00381436	0.0271427	5.71028	1.59333	3.58386	0.000426355	0.00467852
cg18015266	9.66661	2.44272	3.95731	0.000102952	0.00260182	8.83714	2.89915	3.04818	0.00261083	0.0195166
cg18077778	13.762	4.38811	3.13619	0.00194217	0.0177533	18.5347	4.45361	4.16172	4.51e-05	0.000780264
cg18086582	7.15495	2.31614	3.08917	0.00226528	0.0195384	5.90306	2.03718	2.89766	0.00413584	0.0280576
cg18112785	-9.84494	3.07832	-3.19815	0.00159231	0.0158172	-12.5227	4.57839	-2.73518	0.00675736	0.0402347
cg18263397	19.6086	4.41841	4.43794	1.42e-05	0.000682939	10.7827	3.9532	2.72759	0.006901	0.0409239
cg18435505	10.8071	3.82021	2.82893	0.00513199	0.0323843	20.571	3.34727	6.1456	4.19e-09	6.33e-07
cg18458833	9.61285	3.68727	2.60704	0.00977027	0.0491661	20.5793	3.71216	5.54374	8.46e-08	5.78e-06
cg18463605	6.83021	2.21825	3.0791	0.00233347	0.0199622	5.523	1.82149	3.03213	0.00272381	0.0201703
cg18585581	8.69254	2.90064	2.99677	0.00303702	0.0233277	8.92532	2.15136	4.14868	4.84e-05	0.000828233
cg18627132	11.7235	4.0385	2.90295	0.00406463	0.0281361	20.7558	3.87719	5.35331	2.27e-07	1.19e-05
cg18719157	10.1385	3.75214	2.70207	0.00742877	0.0411716	13.4944	2.74058	4.92393	1.68e-06	5.58e-05
cg18812977	14.0553	3.20753	4.38196	1.84e-05	0.000818537	15.4121	3.64268	4.23098	3.39e-05	0.000621085
cg18813010	9.97286	3.01278	3.31018	0.00108757	0.0122423	6.99906	2.52033	2.77704	0.005968	0.0368595
cg18930892	6.34437	2.17495	2.91702	0.00389765	0.0275265	7.50907	2.1143	3.55157	0.000467863	0.00504771
cg19000468	-8.83097	2.66413	-3.31477	0.00107681	0.0122011	-9.8057	2.71404	-3.61296	0.000378761	0.00427561
cg19002828	-8.15082	2.74001	-2.97474	0.00329403	0.0245943	-10.6885	2.76828	-3.86108	0.000152713	0.00204912
cg19050914	5.96961	2.20387	2.7087	0.00727209	0.040553	7.11776	2.61196	2.72506	0.0069666	0.0411602
cg19069416	7.75657	2.50076	3.10169	0.00217244	0.0189431	17.8756	2.65232	6.7396	1.61e-10	4.13e-08
cg19112757	13.5005	3.79429	3.5581	0.000456802	0.00694702	14.4978	2.99626	4.83863	2.45e-06	7.65e-05
cg19169838	7.91594	2.50159	3.16436	0.00178059	0.0168283	18.5504	2.14889	8.63252	2e-15	1.03e-11
cg19239592	12.0027	4.10333	2.9251	0.00379554	0.0270461	12.3614	3.41344	3.6214	0.000362204	0.00413815
cg19284023	14.3958	5.12966	2.80639	0.00544761	0.0337132	10.9169	3.94117	2.76997	0.00609721	0.0374276
cg19319103	9.82506	3.40818	2.88279	0.00432204	0.0291508	16.183	2.7996	5.78048	2.47e-08	2.16e-06
cg19474517	17.3041	4.6601	3.71325	0.000260262	0.00474127	16.0019	3.29596	4.85501	2.25e-06	7.28e-05
cg19547549	7.3015	2.25793	3.23372	0.00141485	0.0145895	9.7388	2.55338	3.81408	0.000177936	0.00232221
cg19688321	6.05191	2.20831	2.74052	0.00667288	0.0385673	15.2035	2.21121	6.87564	8.22e-11	2.41e-08
cg19752540	11.0023	3.72294	2.95527	0.00347711	0.0254454	15.0203	3.4778	4.31891	2.39e-05	0.000465147
cg19773565	15.8449	4.09447	3.86983	0.000143502	0.00325914	12.65	3.63586	3.47922	0.000608004	0.00625106
cg19863639	13.2794	3.65282	3.63538	0.000345424	0.00575391	16.261	2.88964	5.62733	5.41e-08	4.09e-06
cg19908985	6.8276	2.50254	2.72826	0.00687271	0.0392712	11.7817	3.06649	3.84208	0.000159921	0.0021251
cg19937098	6.61479	1.82214	3.63023	0.000350443	0.00580936	10.8955	3.39138	3.21271	0.00150846	0.0127728
cg20003100	9.72628	3.39159	2.86776	0.00452521	0.0299868	13.9692	2.70834	5.15782	5.78e-07	2.52e-05
cg20121427	-7.52772	2.66649	-2.82308	0.00519005	0.0326507	-9.68434	2.50292	-3.86923	0.000143206	0.00194482
cg20197277	15.3978	3.8812	3.96727	9.87e-05	0.00255373	24.0658	3.37953	7.12103	1.72e-11	7.05e-09
cg20578501	8.68321	2.73775	3.17166	0.0017326	0.0165876	12.286	2.11374	5.81247	2.4e-08	2.13e-06
cg20947407	15.6354	4.08207	3.83026	0.000166238	0.00357845	20.1307	3.13649	6.41821	8.81e-10	1.65e-07
cg20981403	13.9026	3.0928	4.49515	1.18e-05	0.00059258	20.4863	2.50066	8.19234	2.29e-14	3.92e-11
cg21028499	-8.82901	2.53226	-3.48661	0.000589466	0.0081429	-8.13778	2.50751	-3.24537	0.0013635	0.0118082
cg21253375	10.0562	2.78769	3.60735	0.000383644	0.00621973	12.8384	2.33837	5.49031	1.15e-07	7.58e-06
cg21268806	10.4275	3.6022	2.89476	0.00418722	0.0286025	20.4747	2.62209	7.80855	2.34e-13	2.69e-10
cg21302055	-10.4217	3.94555	-2.64138	0.00898943	0.046702	-8.01108	2.80298	-2.85806	0.00467368	0.0306535
cg21308826	9.29381	1.53326	6.06147	5.92e-09	2.35e-06	6.26231	1.38418	4.52419	1.03e-05	0.00024209
cg21364342	10.0053	3.70334	2.70169	0.00743221	0.0411716	16.0861	3.45044	4.66204	5.42e-06	0.000143759
cg21462299	18.9839	5.33536	3.55814	0.000459076	0.00697133	12.7262	3.72134	3.41979	0.000743475	0.00729568
cg21472099	-8.05849	2.44471	-3.2963	0.0011452	0.0125619	-7.68763	2.34269	-3.28154	0.00121202	0.0107781
cg21547183	-9.42575	2.0638	-4.56717	8.42e-06	0.000469137	-6.91658	2.37565	-2.91144	0.00398989	0.0273383
cg21593903	7.982	2.33208	3.42269	0.000739362	0.00940549	9.09131	2.54506	3.57214	0.00043703	0.0047715
cg21649393	-11.7897	4.18694	-2.81584	0.00532463	0.0332539	-16.4633	3.73233	-4.41099	1.63e-05	0.000348627
cg21791702	-8.46315	3.16796	-2.67148	0.00810781	0.0436552	-11.699	4.24406	-2.75656	0.0063266	0.0383767
cg21801984	20.2892	4.41193	4.5987	7.13e-06	0.000417929	16.2586	3.80692	4.27079	2.88e-05	0.000544989
cg21803123	11.7724	3.25489	3.61682	0.000370584	0.00605841	12.1732	2.68375	4.53589	9.37e-06	0.000225932
cg21906379	-11.5533	3.6716	-3.14666	0.00187892	0.0173598	-15.59	2.71272	-5.74701	3.02e-08	2.53e-06
cg22139325	-5.77027	1.46056	-3.95074	0.000105737	0.00263348	-3.88914	1.44167	-2.69766	0.00760426	0.0441545
cg22213614	16.594	2.62256	6.3274	1.75e-09	1e-06	10.9712	2.42286	4.52818	1.01e-05	0.000239088
cg22226984	5.5548	1.61957	3.42981	0.000726435	0.00928162	5.58122	2.05129	2.72083	0.00707579	0.0416478
cg22262544	13.1795	3.93784	3.34689	0.000962629	0.0113957	11.0772	3.16328	3.50182	0.000562005	0.00587816
cg22376897	12.369	3.75245	3.29625	0.00115215	0.0126113	14.6537	3.56279	4.11298	5.51e-05	0.000919395
cg22396161	19.2006	4.08157	4.70423	4.49e-06	0.000293039	11.9757	3.96681	3.01898	0.00282893	0.0207246
cg22543648	13.0045	4.33707	2.99844	0.00303393	0.0233277	11.4664	3.68063	3.11532	0.00209292	0.0164597
cg22643918	18.9094	6.64372	2.84621	0.00483324	0.0311667	14.9384	4.85324	3.07802	0.00234446	0.0180104
cg22683041	9.1894	1.675	5.48621	1.1e-07	2.1e-05	8.05488	2.10142	3.83307	0.000164987	0.00218374
cg22688927	5.34572	2.04994	2.60775	0.00972428	0.0490064	5.93927	1.80687	3.28706	0.00117712	0.0105162
cg22821597	16.0716	4.74982	3.38363	0.000844874	0.0104205	16.5812	3.52117	4.70899	4.42e-06	0.000122249
cg22840251	12.3712	2.91164	4.24887	3.32e-05	0.00125245	20.5638	2.59734	7.91727	2.36e-13	2.69e-10
cg22896055	10.9506	2.89853	3.77799	0.000203561	0.00402191	13.3144	2.61524	5.09109	7.66e-07	3.1e-05
cg22896615	12.27	2.9692	4.13245	5.18e-05	0.00166229	20.0995	2.52965	7.94555	1.23e-13	1.81e-10
cg22978992	6.58467	2.4789	2.65629	0.00850113	0.0450901	6.5102	2.18826	2.97506	0.00333158	0.023599
cg22987181	-10.6224	3.48873	-3.04478	0.00261688	0.0214148	-8.78769	3.3099	-2.65497	0.00852949	0.0480035
cg23091067	8.31995	2.52785	3.29131	0.00115703	0.0126513	9.0933	2.86435	3.17465	0.00171937	0.0141164
cg23360700	9.63874	2.37376	4.06054	6.81e-05	0.00201236	10.0591	2.33889	4.3008	2.54e-05	0.00048956
cg23452168	15.4022	4.66003	3.30517	0.00111391	0.0124034	23.0801	3.978	5.80193	2.27e-08	2.12e-06
cg23516342	11.8877	2.6959	4.40954	1.65e-05	0.00074788	14.9584	2.56736	5.82639	2.4e-08	2.13e-06
cg23522780	10.1441	3.34383	3.03368	0.00271127	0.0217764	20.8141	3.84551	5.41257	1.7e-07	1.02e-05
cg23544702	12.3235	4.53571	2.71698	0.00710146	0.0400345	10.7644	2.77523	3.87874	0.000138014	0.00188503
cg23577962	11.2594	3.27076	3.44245	0.000687562	0.00899677	13.3338	2.74344	4.86025	2.29e-06	7.35e-05
cg23800739	18.3339	4.73218	3.87431	0.00014014	0.0032254	13.7143	3.81561	3.59425	0.000400491	0.004476
cg23996121	12.3138	4.74132	2.59712	0.0100363	0.0498779	22.0479	4.44456	4.96063	1.4e-06	4.88e-05
cg24243927	13.3783	3.62117	3.69446	0.000276662	0.00496979	18.4086	2.63018	6.999	3.13e-11	1.07e-08
cg24266622	14.4277	3.68219	3.91823	0.000118482	0.00286659	11.8866	4.40869	2.69618	0.00756063	0.0440472
cg24290043	6.68424	2.41329	2.76976	0.00608637	0.0362965	11.6297	2.51151	4.63055	6.28e-06	0.000162101
cg24448565	10.6951	3.53686	3.02389	0.00294179	0.022841	8.76295	2.94049	2.9801	0.0032677	0.0232106
cg24530587	-10.2885	2.17116	-4.7387	4.01e-06	0.000272209	-6.47421	1.68317	-3.84644	0.000157308	0.00210379
cg24585667	-14.0475	3.76062	-3.73541	0.000239977	0.00450099	-20.2086	3.91043	-5.16788	5.3e-07	2.35e-05
cg24589423	16.1276	3.6842	4.37751	1.86e-05	0.000819451	13.9606	3.58568	3.89345	0.000130421	0.00180747
cg24630097	12.1497	3.64903	3.32958	0.00101712	0.0118103	12.6459	3.45074	3.66468	0.000308836	0.00364249
cg24662926	12.979	4.20543	3.08624	0.0022803	0.0196098	14.2771	3.55933	4.01117	8.23e-05	0.00125927
cg24667168	11.8645	4.09204	2.89941	0.00410959	0.0283438	15.4143	3.74814	4.11251	5.51e-05	0.000919395
cg24678093	-10.4305	2.5041	-4.16538	4.48e-05	0.00151438	-6.53885	2.11079	-3.09783	0.00222061	0.0173444
cg24680284	9.26126	2.49037	3.71883	0.000254354	0.0046833	8.92203	2.61786	3.40814	0.000777622	0.0075136
cg24723496	7.3079	2.63997	2.76818	0.00611444	0.0363675	7.47008	2.66695	2.80098	0.00553757	0.0347655
cg24787889	-3.38641	1.25064	-2.70775	0.00738272	0.0409926	-7.67718	2.71245	-2.83035	0.00507375	0.0325089
cg24798305	-4.3965	1.51879	-2.89474	0.00416757	0.0285337	-11.9601	3.51596	-3.40167	0.000794967	0.00764523
cg24805886	17.4215	4.0415	4.31065	2.44e-05	0.00100064	19.184	3.08306	6.22238	2.56e-09	4.17e-07
cg24856797	16.8919	4.08619	4.13391	5.24e-05	0.00167638	14.1678	3.12691	4.53094	9.76e-06	0.000233568
cg24882621	-6.94878	2.307	-3.01204	0.0029002	0.022758	-13.0731	4.55278	-2.87147	0.00456962	0.0301511
cg25071429	6.88531	2.39627	2.87334	0.00444902	0.0296152	17.1449	4.73103	3.62391	0.000368266	0.00419126
cg25080801	10.938	3.39629	3.22057	0.0014718	0.0150255	16.0045	2.91617	5.48819	1.17e-07	7.59e-06
cg25135411	11.4715	3.91189	2.93248	0.00371909	0.0266487	17.8492	3.75814	4.74948	3.63e-06	0.000105432
cg25231425	16.0494	3.62859	4.42305	1.52e-05	0.000712666	12.4133	3.73473	3.32374	0.00103802	0.0095362
cg25259815	14.2716	4.17345	3.41963	0.000746494	0.00944429	17.7444	3.95608	4.48536	1.17e-05	0.000269517
cg25298085	10.9651	4.13515	2.65168	0.00858261	0.0454288	12.4244	3.37905	3.67687	0.000301159	0.0035884
cg25434856	7.38225	2.20195	3.3526	0.000946235	0.0112793	7.65669	2.76569	2.76845	0.00610371	0.0374276
cg25450034	7.22467	1.85338	3.89809	0.000128166	0.00303101	7.30018	2.4436	2.98746	0.00312366	0.0223888
cg25488547	18.4194	6.11192	3.01368	0.00287845	0.0226562	11.6833	4.3157	2.70716	0.00734118	0.0429882
cg25497157	25.416	3.89072	6.53246	4.6e-10	3.16e-07	9.86582	3.40253	2.89956	0.00410958	0.0279533
cg25508321	12.2126	4.4422	2.74923	0.0065206	0.0380498	16.4865	4.24298	3.8856	0.000135154	0.00185336
cg25549901	16.9094	5.11727	3.30438	0.0011289	0.0124894	14.8566	3.85461	3.85423	0.000152821	0.00204912
cg25554892	22.5492	5.25983	4.28706	2.87e-05	0.00111103	10.9761	3.86057	2.84312	0.00503064	0.0323123
cg25590318	13.4868	4.3342	3.11171	0.00210873	0.0186251	16.5389	3.50813	4.71445	4.28e-06	0.000120112
cg25823790	7.26692	1.91152	3.80164	0.000194103	0.00389856	8.32223	2.02397	4.11184	5.94e-05	0.000973761
cg25845235	8.06598	2.55603	3.15567	0.00182883	0.0171155	5.56138	1.99129	2.79285	0.00569569	0.0355626
cg25869832	-6.14742	2.34654	-2.61978	0.0094053	0.0480565	-10.5931	3.45202	-3.06867	0.00243087	0.018514
cg25877387	16.5352	3.96725	4.16793	4.43e-05	0.00150117	12.6838	2.78756	4.55015	8.76e-06	0.000213192
cg25880538	14.232	3.7356	3.80985	0.00018528	0.00379052	14.9115	3.20492	4.65269	5.59e-06	0.000146717
cg25883790	-8.06923	2.05322	-3.93003	0.000115405	0.00282647	-9.72839	2.55962	-3.80071	0.000186529	0.00241289
cg25989738	17.8404	5.95216	2.9973	0.00303318	0.0233277	23.6212	3.92364	6.02023	7.75e-09	9.83e-07
cg25999375	17.1354	5.16679	3.31646	0.00106556	0.012132	16.1367	4.17418	3.86585	0.000146363	0.00198063
cg26032161	15.7158	3.72254	4.2218	3.53e-05	0.00130908	15.9815	3.39609	4.70587	4.44e-06	0.000122349
cg26071642	11.173	4.1231	2.70984	0.00724803	0.0404883	11.3893	3.2189	3.53824	0.000490969	0.00525833
cg26121736	11.1056	3.5049	3.1686	0.00174371	0.0166476	10.6036	3.77465	2.80915	0.00541631	0.0341489
cg26143566	11.9016	4.18912	2.84107	0.00491836	0.0315706	19.387	3.34724	5.79194	2.32e-08	2.12e-06
cg26352143	8.96205	3.2201	2.78316	0.00586624	0.0356224	11.8783	3.65922	3.24613	0.0013496	0.0117115
cg26358122	13.2387	3.44626	3.84147	0.000160865	0.00349932	13.5777	2.68166	5.06317	9.34e-07	3.59e-05
cg26488590	7.44455	2.25425	3.30246	0.00112418	0.0124889	13.3113	1.99518	6.67172	2.1e-10	5.13e-08
cg26605073	10.4209	2.77705	3.75252	0.000226897	0.00435643	10.4254	3.43693	3.03336	0.00270338	0.0200915
cg26684826	13.912	3.81945	3.64241	0.000335213	0.00565489	11.9981	4.14397	2.89532	0.00416987	0.0282139
cg26735834	5.95687	2.27295	2.62076	0.00939277	0.0480163	10.6659	2.97856	3.58088	0.000419395	0.00462446
cg26751510	10.6807	2.25253	4.74165	3.76e-06	0.000260515	8.75176	2.0755	4.21669	3.72e-05	0.000670742
cg26809795	9.91742	3.32532	2.98239	0.00317576	0.0241699	14.5201	2.84812	5.09814	7.43e-07	3.04e-05
cg26918919	11.7687	3.69509	3.18495	0.00165998	0.0161168	10.8469	3.36618	3.22232	0.00146415	0.0124799
cg26947474	10.2475	2.66961	3.83857	0.000162375	0.00350995	7.76712	2.89282	2.68496	0.00780155	0.0450673
cg27070532	11.7753	3.59573	3.27479	0.00122846	0.0132255	18.3022	3.41467	5.35988	2.09e-07	1.13e-05
cg27072561	8.69249	2.0021	4.34168	2.27e-05	0.00095096	5.98898	1.90648	3.14138	0.00198121	0.0157257
cg27167381	13.0996	3.95401	3.313	0.00107854	0.0122056	14.4163	3.27197	4.40599	1.63e-05	0.000348627
cg27250462	18.8294	4.64503	4.05366	6.94e-05	0.00202191	17.3969	3.6962	4.7067	4.43e-06	0.000122249
cg27262852	13.8461	3.91212	3.53928	0.000487024	0.00721509	26.4027	3.59153	7.35138	3.77e-12	2.28e-09
cg27312241	7.77909	2.88954	2.69216	0.00764525	0.0419086	14.674	3.45603	4.2459	3.25e-05	0.000602366
cg27514326	7.3128	2.05886	3.55187	0.000465615	0.006974	6.93583	2.18797	3.16999	0.00173766	0.0142438
cg27554171	11.2367	3.5869	3.13269	0.00196661	0.0178974	13.6474	3.39369	4.02142	7.9e-05	0.00122001
ch.X.102893131F	-10.1815	2.91296	-3.49526	0.000574817	0.00804569	-13.8066	2.60053	-5.30915	2.75e-07	1.37e-05
ch.X.1084407R	-20.1624	4.85709	-4.15113	4.78e-05	0.00157986	-21.7607	4.68785	-4.64194	6.03e-06	0.000157174
ch.X.112118442F	-7.93816	2.94644	-2.69415	0.00761651	0.0418159	-9.65647	2.26263	-4.26781	2.94e-05	0.000553426
ch.X.112138872R	-9.02584	2.90173	-3.1105	0.00212229	0.0186874	-9.70671	2.66117	-3.64754	0.000332238	0.0038602
ch.X.112526203R	-14.9109	4.56196	-3.26853	0.00125634	0.01341	-18.2068	3.81256	-4.77548	3.28e-06	9.74e-05
ch.X.1171704R	-15.2583	4.3318	-3.52238	0.000523354	0.0075677	-19.9973	3.46704	-5.76782	2.78e-08	2.34e-06
ch.X.139786812F	-9.98164	2.79254	-3.5744	0.000440993	0.00680267	-13.6868	2.27625	-6.01287	9.31e-09	1.11e-06
ch.X.143865083R	-8.45251	3.14646	-2.68635	0.00778727	0.0425289	-7.95216	2.32972	-3.41336	0.000764699	0.00743067
ch.X.16400295F	-17.5885	5.98308	-2.93971	0.00363601	0.0262725	-23.9113	4.22715	-5.6566	4.83e-08	3.68e-06
ch.X.2058079F	-12.0801	3.93575	-3.06934	0.00241784	0.0204012	-24.2886	3.14591	-7.72068	5.07e-13	5.12e-10
ch.X.2115742F	-11.7404	3.90237	-3.00854	0.00293196	0.0228158	-16.3202	3.15211	-5.17754	5.1e-07	2.27e-05
ch.X.34090944F	-7.09723	2.40881	-2.94636	0.00355487	0.0257947	-6.52243	1.92578	-3.3869	0.000836125	0.00792968
ch.X.409130R	-10.8915	4.14598	-2.627	0.00924088	0.0474752	-25.8475	3.37609	-7.65603	6e-13	5.13e-10
ch.X.557489R	-11.9089	4.42271	-2.69267	0.00765312	0.0419295	-21.9007	3.11952	-7.02052	3.59e-11	1.15e-08
ch.X.714485F	-10.0421	3.31931	-3.02536	0.00278437	0.0221321	-14.4889	2.96874	-4.8805	2.05e-06	6.66e-05
ch.X.87262228F	-10.6396	3.47326	-3.06329	0.0024622	0.0206236	-12.6608	2.75791	-4.59072	7.68e-06	0.000192099
ch.X.938089F	-12.4359	3.47562	-3.57804	0.000426732	0.00666672	-16.6918	3.14966	-5.29957	2.88e-07	1.4e-05

## Sheet: Table S4
Table S4: Male-only age-related CpGs from LSADT (FDR<0.05)
cpg	estimate	std.error	statistic	p.value	fdr
cg00206414	38.9069	10.105	3.85027	0.000253606	0.0101471
cg00408231	19.323	6.34852	3.0437	0.00341525	0.045354
cg00697812	28.2519	8.80287	3.2094	0.00203135	0.0351223
cg01274846	16.3361	4.73683	3.44874	0.000947941	0.0222058
cg01522249	22.0217	7.04915	3.12403	0.00257354	0.0396231
cg02031980	-21.6752	7.10153	-3.05219	0.00327168	0.044778
cg02936290	-24.0593	7.49621	-3.20953	0.00201111	0.0349452
cg03240752	19.9104	5.55962	3.58126	0.000635667	0.0173777
cg03752015	-17.9071	5.41125	-3.30923	0.00150332	0.0291117
cg04294190	25.6027	6.11438	4.1873	8.29e-05	0.00561972
cg04345928	-21.1551	6.7686	-3.12548	0.00261337	0.040116
cg04490290	-22.8004	7.33269	-3.10941	0.00273069	0.0412145
cg04777541	13.8344	4.02417	3.43783	0.000996098	0.0228621
cg05551025	-31.1831	7.84877	-3.97299	0.000172777	0.0081275
cg05876899	12.5608	4.19035	2.99757	0.00379372	0.0480215
cg05911774	24.9886	7.59227	3.29133	0.00156236	0.0299371
cg06282443	31.637	8.57509	3.68941	0.00043464	0.013966
cg06614969	-28.416	9.41582	-3.0179	0.00357862	0.0463196
cg06803079	-13.1884	3.41683	-3.85982	0.000245389	0.0100101
cg06963664	14.3946	4.74686	3.03245	0.00354196	0.0460806
cg07207959	48.6238	15.0342	3.2342	0.00189028	0.0337439
cg07405239	20.3126	6.81175	2.98199	0.00394684	0.0490677
cg08446143	13.1715	4.31355	3.05351	0.0032904	0.0448585
cg08464305	-23.0779	6.97461	-3.30885	0.00147248	0.0289425
cg08622041	22.882	4.74325	4.82412	7.71e-06	0.0017514
cg10739728	23.4238	5.83778	4.01245	0.0001467	0.00733007
cg11082630	22.8299	5.55744	4.10799	0.000113108	0.00620749
cg11111271	-14.8333	4.55238	-3.25836	0.0019205	0.0340131
cg11267692	18.6181	5.38757	3.45574	0.000950491	0.0222058
cg11712793	19.6754	5.83249	3.37341	0.00130028	0.0266773
cg12039967	-14.1856	4.72113	-3.0047	0.00390273	0.0488684
cg12111783	23.1255	6.2271	3.71368	0.000401778	0.013448
cg12377327	27.7747	5.55603	4.99902	4.16e-06	0.0011795
cg12482502	13.5573	4.46477	3.03649	0.00333165	0.0450711
cg12737514	26.899	8.43676	3.18831	0.00211896	0.0360824
cg14751158	27.4202	9.23372	2.96958	0.00405061	0.049824
cg15075851	-13.3965	4.02143	-3.33127	0.00142293	0.0282921
cg15626629	23.7292	7.89698	3.00484	0.00367601	0.0469297
cg16251458	-16.5686	4.33992	-3.81771	0.000287707	0.011075
cg16925682	9.5204	3.03374	3.13817	0.00257295	0.0396231
cg16962802	29.7818	9.78697	3.043	0.00334484	0.0450711
cg17533951	20.2587	4.29906	4.71235	1.18e-05	0.00213566
cg17874273	31.1756	7.39354	4.2166	7.33e-05	0.00524294
cg18396806	-11.7194	3.35745	-3.49057	0.000860468	0.0210936
cg18748981	12.8934	3.27361	3.9386	0.000206341	0.00901445
cg20129827	43.1856	14.4097	2.99698	0.0037534	0.0476266
cg20372775	-19.7758	6.12824	-3.22699	0.00195612	0.0343901
cg21308826	24.9637	3.4234	7.29209	3.85e-10	4.02e-06
cg21699341	17.7709	5.46528	3.25159	0.00176077	0.0322592
cg21773962	25.7832	8.36223	3.08329	0.00301688	0.0432764
cg22151216	-22.9687	4.94201	-4.64763	1.53e-05	0.00231553
cg22226984	9.94355	3.27124	3.03969	0.00330051	0.0449377
cg23214992	-22.6645	5.2821	-4.29081	5.71e-05	0.00477291
cg23475462	-26.4214	7.58084	-3.48528	0.000850617	0.0209012
cg24462702	25.9838	6.96391	3.7312	0.000383554	0.013205
cg25174364	19.8095	4.83523	4.09691	0.000115763	0.00620749
cg25251019	11.2185	3.71487	3.0199	0.00349911	0.0458484
cg26116400	-21.3248	4.83763	-4.40812	3.65e-05	0.00369838
cg26468081	31.3396	7.63704	4.10363	0.000108876	0.00604785
cg27083627	-17.2623	3.39836	-5.0796	3.2e-06	0.00112891
cg27525527	-46.3011	11.4305	-4.05068	0.000129108	0.00674137
cg00018204	19.5798	6.5558	2.98664	0.00387725	0.0487245
cg00027454	38.2723	7.85567	4.87193	6.4e-06	0.00148532
cg00108056	-11.0442	3.69985	-2.98504	0.00399711	0.0493986
cg00123001	22.9239	6.23911	3.67423	0.000504437	0.0155853
cg00156802	32.1596	9.93266	3.23777	0.00184461	0.0333852
cg00295573	16.7376	5.31702	3.14794	0.00243731	0.0385065
cg00329040	24.2919	7.7806	3.12211	0.00262581	0.0402072
cg00358459	27.8401	9.13515	3.04758	0.00326996	0.044778
cg00409480	15.3989	4.58284	3.36012	0.00129257	0.0265715
cg00412554	18.0483	5.28794	3.41311	0.00106199	0.023748
cg00484111	16.5605	5.3773	3.07971	0.00306396	0.0435332
cg00543604	27.621	6.37264	4.33432	4.79e-05	0.00427184
cg00604086	-10.5888	3.46422	-3.05661	0.0031592	0.0440873
cg00692892	23.7589	6.89802	3.44431	0.00097148	0.0224948
cg00698744	-20.4787	5.39091	-3.79874	0.000302726	0.0114542
cg00721658	26.6245	7.67377	3.46955	0.000885652	0.0214591
cg00730224	22.6983	6.79246	3.34169	0.00132297	0.0269313
cg00744851	15.3432	4.88654	3.13989	0.00245668	0.0386541
cg00787015	-8.8629	2.77981	-3.18831	0.00213655	0.0361874
cg00820131	26.7275	5.16396	5.17578	2.23e-06	0.000993736
cg00855923	22.6985	7.18234	3.16032	0.00231118	0.0376531
cg00935394	-23.9037	4.80816	-4.97149	4.67e-06	0.00128238
cg00937263	-13.57	3.59573	-3.77391	0.000337543	0.012325
cg00940232	-9.48103	2.98728	-3.1738	0.00223676	0.036785
cg00966524	15.974	4.29302	3.72092	0.000396898	0.0133498
cg01076406	27.1232	6.56186	4.13346	9.69e-05	0.00598878
cg01087287	11.7025	3.93499	2.97396	0.00406446	0.0498768
cg01112702	39.8614	12.5941	3.16509	0.00236347	0.037682
cg01162841	41.6008	11.023	3.77399	0.000333251	0.012254
cg01244877	-15.0109	4.1264	-3.63777	0.000557159	0.016624
cg01282661	17.1112	4.7873	3.5743	0.000650126	0.0176804
cg01336631	17.4654	5.1737	3.37581	0.00120895	0.0255053
cg01522335	21.5368	4.70991	4.57266	2.23e-05	0.00271317
cg01564333	40.5439	12.2051	3.32189	0.00140697	0.0280957
cg01564693	20.463	4.91312	4.16497	8.65e-05	0.00568357
cg01576669	24.4982	7.32371	3.34505	0.00134618	0.0272973
cg01813276	23.4951	6.21562	3.78001	0.000327291	0.0121633
cg01821005	16.1559	5.42046	2.98055	0.00404688	0.049824
cg01854931	20.62	5.30387	3.88774	0.000229512	0.00958718
cg01887803	17.9366	4.06796	4.40923	3.78e-05	0.00369838
cg01892695	16.8399	5.10681	3.29754	0.00157894	0.0300344
cg01923531	16.0444	5.04549	3.17996	0.00217482	0.0364553
cg01971322	33.8064	7.60853	4.44322	3.21e-05	0.00337675
cg02026371	24.0654	5.70128	4.22106	7.2e-05	0.00522325
cg02063752	12.9579	3.14933	4.11451	0.000102504	0.00602746
cg02079156	19.0774	6.05917	3.14851	0.00239737	0.0380473
cg02165720	-14.7027	4.84601	-3.03399	0.00341755	0.045354
cg02212907	19.3588	6.1251	3.16057	0.00238533	0.0379148
cg02263204	25.0203	6.57265	3.80673	0.000305271	0.0115088
cg02273788	22.711	4.92079	4.61532	1.85e-05	0.00257876
cg02279124	32.8666	8.13145	4.04191	0.000136135	0.00696147
cg02350883	24.9389	7.83732	3.18207	0.00220949	0.0366769
cg02419467	24.2605	7.91533	3.06501	0.003095	0.0437954
cg02588867	29.3349	7.9038	3.71149	0.000411209	0.0135932
cg02600622	-18.7902	4.79288	-3.92043	0.000211483	0.00910434
cg02616921	16.7388	4.74766	3.5257	0.00076022	0.0195061
cg02637882	31.8589	8.2165	3.87743	0.000244	0.00999252
cg02693068	22.3244	4.47084	4.99332	4.01e-06	0.0011795
cg02726808	23.0346	7.24831	3.17793	0.00222668	0.0366769
cg02758183	20.0275	5.16016	3.88117	0.000265453	0.0104609
cg02764898	19.7258	6.02795	3.27238	0.00165994	0.030988
cg02830744	20.0591	4.95151	4.05112	0.000127143	0.00670353
cg02881531	15.4149	4.41386	3.49238	0.000822255	0.0205919
cg02923300	18.5484	5.31727	3.48834	0.000844469	0.020799
cg02939216	25.3625	7.52543	3.37024	0.00123561	0.0258587
cg02940221	-10.652	3.33447	-3.19452	0.00221679	0.0366769
cg02953041	11.476	3.17876	3.61021	0.000591117	0.0167291
cg02973971	-10.9941	3.52758	-3.1166	0.00265031	0.0404046
cg02977829	26.0514	7.22599	3.60524	0.000571226	0.0166456
cg02999370	24.1307	6.37248	3.7867	0.000313616	0.0117387
cg03027462	-21.2257	6.77459	-3.13314	0.00268822	0.0408323
cg03172171	-16.3146	5.4305	-3.00426	0.00370944	0.047241
cg03191083	27.369	9.03066	3.03068	0.00339137	0.0453471
cg03210191	25.2292	6.59112	3.82775	0.000275685	0.0107827
cg03369029	20.9387	7.01466	2.98499	0.00392276	0.0490017
cg03369828	32.8214	7.95632	4.12521	0.00010788	0.00604785
cg03464883	26.1196	8.45498	3.08926	0.00287128	0.0421134
cg03465847	-13.5397	4.52831	-2.99001	0.00387378	0.0487245
cg03537374	23.8802	6.21242	3.84394	0.00026272	0.0104319
cg03544771	30.9725	6.94028	4.46272	3.14e-05	0.00337675
cg03552552	-20.5353	5.96561	-3.44228	0.00101668	0.0230808
cg03554855	27.8898	9.2184	3.02545	0.00347762	0.0456814
cg03791434	27.305	9.04327	3.01937	0.00352897	0.0460663
cg03793368	29.9558	6.67302	4.48909	3.1e-05	0.00337675
cg03828160	-21.2188	6.82822	-3.10751	0.0027548	0.0413839
cg03934360	12.2971	4.03523	3.04742	0.00322627	0.044495
cg04051266	28.9913	9.67098	2.99776	0.0038432	0.0485302
cg04053131	38.1401	6.66525	5.72223	2.25e-07	0.000260673
cg04059980	24.1153	6.67065	3.61513	0.000573039	0.0166456
cg04071770	31.249	9.62782	3.2457	0.00178523	0.0325687
cg04123347	17.1965	5.24917	3.27605	0.00162108	0.0305577
cg04137897	12.5866	3.82708	3.28881	0.00156757	0.0299819
cg04225254	40.8684	8.9754	4.55338	2.1e-05	0.00261692
cg04241572	-15.6885	4.01769	-3.90485	0.00021185	0.00910434
cg04312965	15.6102	4.68535	3.33171	0.0014057	0.0280957
cg04324559	-16.2411	5.10679	-3.18029	0.00220809	0.0366769
cg04324607	15.3795	5.05718	3.04112	0.00328979	0.0448585
cg04342904	56.1369	13.4096	4.18632	7.91e-05	0.0054725
cg04391849	27.4667	8.12769	3.3794	0.00127013	0.0263292
cg04489366	23.1634	5.65535	4.09583	0.000108806	0.00604785
cg04557963	14.5434	4.83347	3.0089	0.00363021	0.0465728
cg04574723	19.3422	4.45542	4.34127	4.55e-05	0.00414598
cg04593869	-18.4209	4.67415	-3.94102	0.000196106	0.0088577
cg04598095	19.7413	4.88913	4.03779	0.000133814	0.00691792
cg04641663	14.9634	4.38486	3.41251	0.00106948	0.0238644
cg04751297	16.9593	5.01759	3.37997	0.00119748	0.0255053
cg04784122	-12.4101	3.93532	-3.15351	0.00235311	0.037682
cg04791822	-28.0931	8.11632	-3.46131	0.000924006	0.0220306
cg04861259	18.1454	5.5704	3.25747	0.001717	0.0318183
cg04867253	53.3615	11.3848	4.68709	1.32e-05	0.00217447
cg04944936	-15.8721	4.70844	-3.37099	0.00123154	0.0258252
cg04950711	16.4309	4.44555	3.69604	0.000425222	0.0138191
cg05047411	19.2356	4.4836	4.29021	5.47e-05	0.00464121
cg05066631	26.9869	7.83356	3.44503	0.00099074	0.0228395
cg05070565	23.5375	4.87705	4.82617	1.21e-05	0.00213566
cg05127037	25.2004	8.26623	3.0486	0.00324184	0.0445455
cg05147330	31.7615	9.3155	3.40953	0.00108205	0.0240935
cg05223249	14.7349	4.62553	3.18555	0.00214094	0.0361874
cg05237470	18.9331	4.84706	3.9061	0.000214599	0.00918465
cg05283871	21.8665	6.90263	3.16786	0.00235932	0.037682
cg05361475	16.9426	5.00579	3.3846	0.00115687	0.0252217
cg05375002	22.3901	5.17958	4.32276	5.35e-05	0.00457722
cg05397738	25.2712	5.94805	4.24866	7e-05	0.00522325
cg05463948	17.0795	5.13041	3.32907	0.00140298	0.0280957
cg05478253	17.039	5.65772	3.01164	0.00358386	0.0463196
cg05542153	15.6739	3.77898	4.14766	9.68e-05	0.00598878
cg05570079	30.1424	7.67268	3.92854	0.000196781	0.0088577
cg05587158	16.1094	4.88165	3.29999	0.00150614	0.0291117
cg05699139	-12.1536	3.49709	-3.47535	0.000872919	0.0212934
cg05748796	30.776	8.72388	3.52779	0.000739376	0.0193033
cg05783039	35.7365	11.5365	3.09769	0.00278442	0.0415396
cg05839786	19.5032	5.98667	3.25777	0.00173412	0.0319955
cg05859577	20.9833	6.84528	3.06537	0.00316146	0.0440873
cg05891083	-16.4958	5.47618	-3.01228	0.00364774	0.0467181
cg05903800	44.8568	11.8837	3.77465	0.000332161	0.012254
cg05996238	17.2256	4.17507	4.12583	9.79e-05	0.00600592
cg06036585	19.8557	5.85153	3.39325	0.00112966	0.0248358
cg06122016	17.0469	4.72379	3.60872	0.000579953	0.0166456
cg06138173	32.4158	10.1662	3.18858	0.00214152	0.0361874
cg06232846	20.9408	4.85913	4.30958	5.1e-05	0.00447762
cg06298361	-10.3426	2.98921	-3.45997	0.000915258	0.0218719
cg06307153	54.9411	16.9812	3.23542	0.00185799	0.0334535
cg06308972	28.1778	5.61747	5.01611	3.92e-06	0.0011795
cg06375559	23.3627	7.27476	3.21147	0.00204673	0.0352125
cg06379640	23.5269	4.99091	4.71394	1.16e-05	0.00213566
cg06428055	-16.445	5.3603	-3.06792	0.00322965	0.044495
cg06448666	16.772	5.62321	2.98264	0.00407925	0.0499995
cg06475811	21.9622	6.89918	3.18331	0.00222468	0.0366769
cg06479978	26.967	8.63415	3.1233	0.00257628	0.0396231
cg06656651	35.612	11.7977	3.01855	0.00351982	0.046062
cg06659128	-14.0231	3.43531	-4.08206	0.000119098	0.00631338
cg06814121	28.0177	7.5226	3.72448	0.000394321	0.0133498
cg06891491	48.2896	13.8811	3.47879	0.000874737	0.0212934
cg06957108	25.2	5.3179	4.73872	1.12e-05	0.00213566
cg06980881	-15.4801	4.36888	-3.54326	0.000699436	0.0185858
cg07069660	16.2163	4.16474	3.89371	0.000230445	0.00958779
cg07198771	20.3821	6.5351	3.11886	0.00261601	0.040116
cg07258624	22.782	5.4804	4.157	9.48e-05	0.0059288
cg07274490	14.9667	3.95872	3.78069	0.000391554	0.0133498
cg07352612	52.5998	10.3613	5.07657	2.91e-06	0.00112638
cg07395961	39.23	12.8194	3.0602	0.00313092	0.044055
cg07419680	51.8478	16.296	3.18163	0.00217885	0.0364643
cg07621042	20.3016	6.09903	3.32866	0.00139172	0.0280574
cg07792041	-14.6036	3.53505	-4.13108	9.83e-05	0.00600592
cg07806797	34.9022	11.1156	3.13992	0.00252349	0.0392155
cg07811386	-18.4968	5.20709	-3.55223	0.000687957	0.0183274
cg07903515	26.1551	7.4023	3.53337	0.000727973	0.0191011
cg07929447	17.1568	5.32781	3.22024	0.0019607	0.0344127
cg07934503	20.2025	5.05903	3.99334	0.000159878	0.00772967
cg07951921	32.1325	6.24579	5.14467	2.38e-06	0.000993736
cg08060890	20.9999	6.82176	3.07838	0.00294671	0.0426152
cg08117103	15.4011	4.26751	3.60892	0.000581407	0.0166456
cg08196960	-27.3981	6.16839	-4.44169	3.17e-05	0.00337675
cg08266027	18.4219	5.51133	3.34256	0.00133295	0.0270817
cg08275726	37.3758	10.4443	3.57857	0.000627914	0.0172483
cg08625693	23.4796	6.81114	3.44723	0.000949997	0.0222058
cg08627621	27.632	8.68396	3.18195	0.0021602	0.0363309
cg08699828	30.6219	8.80663	3.47715	0.000894433	0.0215233
cg08823898	23.8166	6.6455	3.58387	0.000616926	0.017089
cg08871010	19.246	6.39007	3.01185	0.00359117	0.0463567
cg08951164	43.6629	10.3467	4.21999	7.16e-05	0.00522325
cg09035532	44.5287	9.69329	4.59376	1.84e-05	0.00257876
cg09049334	28.3452	5.88918	4.81309	8.15e-06	0.00181049
cg09099391	19.7359	6.15956	3.2041	0.00203951	0.0351461
cg09127325	24.3401	6.37149	3.82016	0.000281965	0.0109463
cg09140084	16.7782	4.08768	4.10458	0.000107963	0.00604785
cg09275137	-16.0075	5.17519	-3.09312	0.00281839	0.041689
cg09300348	-24.3386	6.04992	-4.02296	0.000151094	0.00745098
cg09335829	18.6735	5.62275	3.32106	0.00143451	0.0283724
cg09342877	26.43	5.51241	4.79463	8.76e-06	0.00186686
cg09370051	-19.9664	4.3811	-4.55738	2.08e-05	0.00261692
cg09510036	22.889	5.88843	3.88712	0.000223901	0.00939035
cg09541777	27.0029	5.90376	4.57386	2.02e-05	0.00261692
cg09740875	42.1827	11.2247	3.75804	0.000345156	0.0124433
cg09912589	19.1265	5.66326	3.3773	0.00119906	0.0255053
cg09989237	21.6663	5.07627	4.26815	5.97e-05	0.00486865
cg10028049	17.3693	5.10613	3.40166	0.00111802	0.0246319
cg10062550	25.0014	4.98567	5.01467	3.68e-06	0.0011795
cg10084932	16.5089	5.56074	2.96883	0.00405861	0.0498636
cg10091155	23.4277	6.36902	3.67838	0.000451603	0.0143469
cg10155960	-15.6103	3.77123	-4.13932	0.000102738	0.00602746
cg10188659	27.4166	6.38129	4.29641	5.35e-05	0.00457722
cg10194937	16.0621	5.08933	3.15603	0.00236248	0.037682
cg10288121	22.577	5.79753	3.89424	0.000218143	0.00922292
cg10339201	20.9669	4.40168	4.76339	1.03e-05	0.00208418
cg10349721	22.3562	5.94104	3.76301	0.000349514	0.0125429
cg10421691	17.4657	5.79138	3.01581	0.00358105	0.0463196
cg10455133	-19.0902	5.11681	-3.73087	0.000416478	0.0136341
cg10461324	31.899	9.43878	3.37957	0.00119984	0.0255053
cg10535814	22.5018	5.67517	3.96496	0.000178528	0.00828609
cg10646076	-25.8002	8.28725	-3.11324	0.00276035	0.0413839
cg10647025	19.8961	6.48499	3.06803	0.00306019	0.0435332
cg10860270	18.5384	5.48951	3.37706	0.00120236	0.0255053
cg11019890	17.2049	3.70514	4.64351	1.5e-05	0.00231553
cg11049750	25.2705	8.48869	2.97696	0.0040268	0.049648
cg11085564	21.6202	4.65853	4.641	1.57e-05	0.00234052
cg11186522	14.2334	4.61069	3.08705	0.00288364	0.0422354
cg11276914	32.827	7.9708	4.11841	0.000100715	0.00602746
cg11434986	25.1887	6.28801	4.00584	0.000149943	0.00745098
cg11475880	21.8652	4.83122	4.5258	2.32e-05	0.00278937
cg11565980	22.6079	4.60066	4.91406	6.01e-06	0.00142734
cg11707753	48.74	9.90001	4.92323	5.28e-06	0.00128238
cg11714014	25.8624	7.41478	3.48795	0.000833986	0.0207173
cg11717930	15.9763	4.4257	3.60988	0.000562643	0.016645
cg11824101	30.9742	7.91883	3.91146	0.000206936	0.00901445
cg11861581	19.8221	6.06348	3.2691	0.00166172	0.030988
cg11898648	20.2773	5.45353	3.71819	0.000411697	0.0135932
cg11913917	14.633	4.73686	3.08918	0.00285164	0.0420023
cg12061216	52.8243	15.6926	3.36619	0.00123104	0.0258252
cg12075996	16.6762	5.36467	3.10852	0.002694	0.0408323
cg12130976	17.2904	5.25073	3.29294	0.0015424	0.0296089
cg12275687	-23.6594	7.79154	-3.03655	0.00337588	0.0451978
cg12289482	26.8108	8.05235	3.32956	0.00140421	0.0280957
cg12464216	-11.5463	3.56638	-3.23754	0.00185699	0.0334535
cg12530936	-11.9426	3.96767	-3.00996	0.0036228	0.046535
cg12584889	25.1452	7.30092	3.44412	0.000999472	0.0228892
cg12591117	-14.2383	4.6595	-3.05576	0.00315149	0.0440873
cg12596096	19.4464	5.7389	3.38852	0.00114632	0.0250439
cg12653105	-10.1893	3.36701	-3.02621	0.00352704	0.0460663
cg12742739	22.5365	4.85059	4.64614	1.53e-05	0.00231553
cg12872238	37.7543	11.4319	3.30255	0.0014984	0.0291117
cg12875534	-16.5307	5.2204	-3.16655	0.00233846	0.037682
cg12900151	25.0861	4.27111	5.87345	1.46e-07	0.000218203
cg12909479	20.4177	5.49839	3.7134	0.000403434	0.0134603
cg13030539	23.2772	5.28075	4.40795	3.79e-05	0.00369838
cg13095698	20.4609	5.97632	3.42367	0.00102411	0.0231489
cg13098917	15.6079	4.93786	3.16086	0.00230193	0.037561
cg13100667	33.0749	10.4093	3.17745	0.00219046	0.0366
cg13140135	27.7871	7.27558	3.81922	0.000288461	0.011075
cg13174077	12.1223	3.3766	3.5901	0.00060204	0.0168555
cg13270115	24.5141	7.53456	3.25356	0.00178215	0.0325687
cg13272357	32.1164	8.74836	3.67113	0.000460363	0.0145244
cg13443410	-20.7187	6.74604	-3.07124	0.00302661	0.043321
cg13489005	-15.2834	5.045	-3.02942	0.00340658	0.045354
cg13498184	15.1576	4.07268	3.72179	0.00039089	0.0133498
cg13501581	17.7604	4.9142	3.61409	0.000559048	0.0166329
cg13506244	14.1569	3.7739	3.75127	0.000354166	0.0126231
cg13524834	29.823	7.03271	4.24062	7.11e-05	0.00522325
cg13664798	33.4261	7.68899	4.34726	4.51e-05	0.00414598
cg13668826	14.2638	4.64	3.07409	0.00309073	0.0437944
cg13713253	18.5614	5.48136	3.38628	0.0011881	0.0255053
cg13781721	17.7171	5.83728	3.03516	0.00334467	0.0450711
cg13794642	23.3156	5.56605	4.18889	7.87e-05	0.0054725
cg13859943	21.141	6.65513	3.17665	0.00221151	0.0366769
cg13864549	27.0107	6.1265	4.40883	3.57e-05	0.00365413
cg14024637	21.427	4.92844	4.34763	4.54e-05	0.00414598
cg14027817	18.8303	5.22578	3.60334	0.000586574	0.0166456
cg14107638	30.271	9.79088	3.09176	0.0028298	0.0417986
cg14111132	34.8924	7.77779	4.48616	2.69e-05	0.00316188
cg14134864	17.8892	4.2801	4.17961	8.71e-05	0.00568357
cg14144571	26.8821	8.86602	3.03203	0.00341094	0.045354
cg14232368	28.6594	6.29157	4.5552	2.09e-05	0.00261692
cg14303974	33.4721	10.9191	3.06548	0.00308259	0.0437384
cg14354270	15.6478	4.44569	3.51977	0.000753164	0.0193864
cg14389582	21.2067	5.64275	3.75823	0.000344937	0.0124433
cg14464718	23.6592	6.32262	3.74199	0.000364112	0.012846
cg14506716	19.6773	5.83635	3.3715	0.00120679	0.0255053
cg14508997	19.5863	6.24541	3.1361	0.00251578	0.0391567
cg14562337	19.5171	5.79846	3.36591	0.00126932	0.0263292
cg14696586	33.3288	10.7851	3.09027	0.00291273	0.0424285
cg14726139	26.2896	8.08969	3.24976	0.00183425	0.0332554
cg14736837	23.4362	6.97502	3.36002	0.00127799	0.0263756
cg14805868	-25.5185	8.12486	-3.14079	0.00244627	0.0385898
cg14923379	23.3768	7.00142	3.33887	0.00137485	0.0278248
cg15208718	35.2187	11.2683	3.12547	0.00255944	0.0395974
cg15231886	-15.5326	4.60856	-3.37038	0.00122876	0.0258252
cg15338441	17.7088	5.61662	3.15292	0.00240605	0.0380703
cg15450752	36.5478	7.89807	4.62743	1.65e-05	0.00242089
cg15465300	21.2559	5.91037	3.59638	0.000593048	0.0167384
cg15474769	13.8321	4.38807	3.15221	0.00236231	0.037682
cg15490039	-28.3104	7.10794	-3.98293	0.000180323	0.00833237
cg15521097	13.0314	4.12596	3.15838	0.0023719	0.0377588
cg15594578	24.8583	7.20291	3.45115	0.000938798	0.0220808
cg15614573	23.6835	6.15815	3.84587	0.00027297	0.0107167
cg15627188	26.3987	8.69698	3.03538	0.00334434	0.0450711
cg15677355	21.3032	6.46074	3.29733	0.0015181	0.0291962
cg15731038	19.6649	5.88274	3.34281	0.00131838	0.0268902
cg15735483	31.5081	9.67173	3.25775	0.00171842	0.0318183
cg15749276	23.1377	7.38049	3.13498	0.00249252	0.0389816
cg15804018	28.4222	7.8788	3.60743	0.000567519	0.0166456
cg15940237	18.8345	5.84589	3.22184	0.00191536	0.0340131
cg16091895	-53.1355	12.5992	-4.21737	7.48e-05	0.00531344
cg16141290	19.0822	5.63597	3.38579	0.00117742	0.0254572
cg16144476	19.2921	5.97909	3.2266	0.00188874	0.0337439
cg16149200	27.6675	6.65739	4.1559	9.39e-05	0.00590534
cg16211077	19.664	5.6349	3.48967	0.000836279	0.0207173
cg16355818	19.4108	6.30279	3.07971	0.00293336	0.0426052
cg16426291	31.2569	6.17667	5.06049	3.24e-06	0.00112891
cg16429758	24.1295	6.62307	3.64325	0.000511039	0.0157403
cg16564271	14.3825	4.77983	3.009	0.00361057	0.0464922
cg16613854	24.3457	7.22137	3.37134	0.00125706	0.0262025
cg16653057	-21.4393	5.12618	-4.18232	8.26e-05	0.00561972
cg16722818	21.1655	6.72702	3.14635	0.00246988	0.0387281
cg16734967	21.5858	7.22107	2.98928	0.00387601	0.0487245
cg16786117	24.7844	6.85679	3.61458	0.000554675	0.016624
cg16789335	18.3946	5.13726	3.58062	0.000619262	0.0171084
cg16821967	28.1387	8.97217	3.13621	0.00249351	0.0389816
cg16869809	19.5067	4.56577	4.27238	7.02e-05	0.00522325
cg16946767	24.0606	7.39955	3.25163	0.00175164	0.0321944
cg17037297	23.3982	7.12	3.28626	0.00159393	0.0302643
cg17073891	23.4116	6.00201	3.90063	0.000217296	0.00922292
cg17074762	-8.11845	2.52261	-3.21828	0.00195529	0.0343901
cg17137203	16.3866	4.73427	3.46128	0.000965128	0.0224414
cg17198372	20.6424	5.71584	3.61143	0.000568302	0.0166456
cg17239904	-12.1593	3.43603	-3.53877	0.000746749	0.0193824
cg17291924	38.8838	11.8476	3.28199	0.00160535	0.0303707
cg17293395	17.1863	5.68056	3.02546	0.00349882	0.0458484
cg17345128	-26.8788	8.94106	-3.00623	0.00365048	0.0467181
cg17385437	15.5523	4.39978	3.53479	0.000718312	0.0189907
cg17391028	35.0837	9.04093	3.88054	0.00023492	0.00968766
cg17511128	21.656	6.55829	3.30208	0.00157549	0.0300234
cg17527404	25.5865	8.34596	3.06574	0.0031064	0.0438591
cg17546454	31.8593	8.85551	3.59768	0.000585682	0.0166456
cg17609680	27.9743	7.47575	3.742	0.000364102	0.012846
cg17627526	19.4524	5.19971	3.74105	0.000370301	0.0129767
cg17651942	23.0105	6.75436	3.40676	0.00108761	0.0241315
cg17718322	-25.298	7.23184	-3.49814	0.000807242	0.0203624
cg17725595	19.42	6.26429	3.10012	0.00276825	0.0414166
cg17835180	-21.3546	7.09417	-3.01016	0.00361634	0.0465091
cg17914927	17.9648	5.34583	3.36052	0.00127322	0.0263292
cg17973147	20.4534	5.53816	3.69317	0.00045414	0.0143715
cg18003012	-15.28	4.78111	-3.19592	0.00207887	0.0356479
cg18013550	14.6821	4.92905	2.97869	0.00396986	0.0491896
cg18015266	23.6825	6.34905	3.73008	0.000378824	0.013143
cg18119675	21.8372	7.33901	2.97549	0.00400629	0.0494535
cg18144073	-11.6403	3.19032	-3.64864	0.000515101	0.0157403
cg18154457	18.4353	4.61404	3.99547	0.000154702	0.00754932
cg18230558	-21.6167	6.08401	-3.55304	0.000686732	0.0183274
cg18389023	14.3615	4.15056	3.46015	0.000928599	0.0220808
cg18392465	17.097	4.37323	3.90947	0.000207169	0.00901445
cg18463605	12.4492	4.09542	3.03979	0.0033742	0.0451978
cg18496230	19.3557	5.23475	3.69755	0.000430862	0.0138873
cg18497064	20.1465	5.05895	3.98236	0.000170819	0.00807176
cg18617394	27.4711	6.93487	3.96129	0.000177733	0.00828599
cg18674692	16.8315	4.62911	3.63601	0.000520235	0.0157931
cg18702239	21.1771	6.99875	3.02584	0.00344666	0.0455397
cg18765710	15.5288	4.77535	3.25187	0.00174594	0.0321568
cg18967728	18.9555	6.24771	3.03399	0.00335585	0.0451612
cg18983126	14.9198	4.81043	3.10155	0.0027621	0.0413839
cg18987659	17.6484	5.70153	3.09538	0.0028056	0.0416559
cg19058005	12.6958	4.01029	3.16581	0.00232756	0.037682
cg19250658	27.8308	8.01076	3.47417	0.000871464	0.0212934
cg19318920	16.8995	3.33387	5.06902	3.48e-06	0.00117074
cg19405200	-16.9694	4.74218	-3.57839	0.000644023	0.0175601
cg19522972	14.5327	3.56196	4.07996	0.000114987	0.00620749
cg19523014	-57.1931	15.4346	-3.70552	0.000418184	0.0136472
cg19572242	-8.84518	2.96812	-2.98007	0.00395929	0.0491639
cg19599472	18.5907	4.81016	3.86488	0.000252481	0.010141
cg19863639	24.1261	6.26224	3.85263	0.000258005	0.0102838
cg19888047	-15.4905	4.99236	-3.10283	0.00275328	0.0413839
cg19937098	17.9714	4.30542	4.17415	8.49e-05	0.00562884
cg20015672	19.9773	3.88696	5.13957	2.3e-06	0.000993736
cg20123374	21.0534	4.75143	4.43096	3.45e-05	0.003565
cg20274980	15.614	5.06456	3.08299	0.00291244	0.0424285
cg20310902	23.0264	7.0059	3.28671	0.00163182	0.0307047
cg20359650	18.1402	4.97633	3.6453	0.000516989	0.0157403
cg20430101	14.4827	4.85527	2.98287	0.0038998	0.0488684
cg20461691	30.136	8.98199	3.35516	0.00130899	0.0268035
cg20664034	25.3209	7.39835	3.42251	0.00103475	0.0232476
cg20687573	24.8192	7.11716	3.48723	0.000836438	0.0207173
cg20774140	19.9959	5.83367	3.42766	0.00101431	0.0230772
cg20787451	22.9517	5.71911	4.01316	0.000145075	0.00728376
cg20789378	35.361	8.26448	4.27868	5.84e-05	0.0048075
cg20818151	-18.2151	5.94437	-3.06426	0.00312829	0.044055
cg20849987	20.1599	6.23563	3.23301	0.00184958	0.0334171
cg20851325	-16.6439	3.35815	-4.95628	5.17e-06	0.00128238
cg20945035	-13.303	3.88035	-3.4283	0.00102797	0.0231858
cg20947407	23.6246	6.56263	3.59987	0.000585221	0.0166456
cg20978230	21.4048	7.04448	3.03853	0.00331149	0.0450263
cg21036593	19.5595	6.46678	3.02462	0.00344938	0.0455397
cg21043160	17.1102	5.63138	3.03836	0.00332788	0.0450711
cg21087701	25.1032	7.4597	3.36517	0.00127083	0.0263292
cg21090723	31.6815	7.41668	4.27165	5.85e-05	0.0048075
cg21120047	14.1266	4.27988	3.3007	0.00150519	0.0291117
cg21128398	33.9404	8.05324	4.2145	7.3e-05	0.00524294
cg21137707	25.6896	5.99072	4.28823	5.57e-05	0.00469165
cg21155787	-48.4409	10.6041	-4.56812	1.99e-05	0.00261692
cg21268806	24.6334	7.53405	3.26961	0.00165448	0.030988
cg21288474	27.4846	7.87909	3.48829	0.000835633	0.0207173
cg21305413	16.2114	5.34849	3.03102	0.00341323	0.045354
cg21593903	19.4729	5.19106	3.75124	0.00035377	0.0126231
cg21664443	19.1593	4.69186	4.08351	0.000114263	0.00620749
cg21757148	27.4416	6.82852	4.01868	0.00014317	0.00722533
cg21757436	21.5733	5.71772	3.77305	0.000328758	0.0121745
cg21860846	-9.12443	2.6027	-3.50575	0.000806612	0.0203624
cg21909948	15.9649	5.27651	3.02565	0.00357773	0.0463196
cg21910941	-16.6661	4.53737	-3.67307	0.000474493	0.0149251
cg22133177	-13.3741	4.40558	-3.03573	0.00353748	0.0460806
cg22139325	-9.98093	2.79886	-3.56606	0.000685112	0.0183274
cg22321559	-13.7645	4.1572	-3.31101	0.00149821	0.0291117
cg22484503	-14.1994	4.61253	-3.07844	0.00295104	0.0426152
cg22618269	30.5652	10.0411	3.04402	0.00336255	0.0451731
cg22650104	22.9799	6.07473	3.78286	0.00033633	0.0123238
cg22651103	-9.06184	2.92851	-3.09435	0.00292691	0.0425706
cg22655232	20.9321	5.93331	3.5279	0.000765619	0.0195486
cg22773241	20.992	6.98632	3.00473	0.00366272	0.0468174
cg22834521	16.7337	5.39928	3.09925	0.00278089	0.0415396
cg22840251	24.7609	6.04123	4.09865	0.000107941	0.00604785
cg22845087	24.4166	7.52385	3.24523	0.00182304	0.0331095
cg22901146	19.0907	5.3982	3.5365	0.000734073	0.0192128
cg22921643	12.6467	3.08277	4.10239	0.000106318	0.00604785
cg22978992	16.8168	5.55331	3.02824	0.00341794	0.045354
cg22985134	36.1668	10.4316	3.46706	0.000894484	0.0215233
cg23090195	41.7805	10.195	4.09815	0.000108537	0.00604785
cg23091067	19.2374	5.61249	3.4276	0.00101045	0.0230521
cg23124111	-15.8154	3.92634	-4.02802	0.000204878	0.00901445
cg23210456	16.5032	5.37704	3.0692	0.0030299	0.043321
cg23360535	-14.9434	3.43792	-4.34666	4.74e-05	0.00427012
cg23404612	19.3552	6.06166	3.19305	0.00208851	0.0356961
cg23485564	25.9219	5.7695	4.49291	2.74e-05	0.00318394
cg23533179	17.6516	5.59275	3.15615	0.00233525	0.037682
cg23955970	17.7026	4.94126	3.58262	0.000615855	0.017089
cg24253627	22.2588	5.60052	3.97442	0.000166448	0.00793704
cg24266622	35.1755	6.49209	5.41821	7.67e-07	0.000572105
cg24290043	24.8229	4.39122	5.65285	2.99e-07	0.000283993
cg24331682	23.4788	6.33451	3.70649	0.000429837	0.0138873
cg24332600	22.9095	4.53318	5.05373	3.17e-06	0.00112891
cg24397762	19.1175	5.03737	3.79514	0.000318668	0.0118852
cg24559969	29.2496	9.01566	3.24431	0.00178702	0.0325687
cg24618413	10.4436	2.51186	4.15773	9.11e-05	0.00585836
cg24663569	14.5305	4.59673	3.16105	0.00232322	0.037682
cg24713382	20.4521	6.00813	3.40407	0.00108838	0.0241315
cg24774564	17.447	5.5742	3.12995	0.00253107	0.0392748
cg25231425	24.4412	7.21131	3.38929	0.00119148	0.0255053
cg25316166	-17.2125	5.41456	-3.17893	0.00222204	0.0366769
cg25366157	-12.0763	4.05087	-2.98115	0.00394555	0.0490677
cg25434856	15.2233	4.76357	3.19578	0.00207625	0.0356479
cg25497157	34.6419	8.13425	4.25877	6.12e-05	0.00489361
cg25525572	20.655	6.77232	3.04992	0.00321564	0.0444741
cg25685838	20.3428	5.43967	3.73972	0.000368577	0.0129598
cg25686125	22.5614	5.34942	4.21754	7.08e-05	0.00522325
cg25704253	19.1811	4.04063	4.74705	1.06e-05	0.00208418
cg25708912	25.2015	5.31246	4.74384	1.04e-05	0.00208418
cg25731337	15.3693	4.11701	3.73311	0.000383982	0.013205
cg25831435	27.9144	6.00411	4.64921	1.53e-05	0.00231553
cg25934633	23.3737	6.5315	3.57862	0.000629283	0.0172483
cg25989738	32.1013	10.7285	2.99216	0.00387225	0.0487245
cg26028155	18.3704	4.13933	4.43802	3.21e-05	0.00337675
cg26051590	21.6052	6.67229	3.23804	0.00188102	0.0336938
cg26068514	14.7231	4.50434	3.26865	0.00165882	0.030988
cg26129027	28.2015	7.50456	3.75792	0.000345547	0.0124433
cg26180209	11.0002	3.61424	3.04356	0.00333945	0.0450711
cg26328611	15.3503	5.07825	3.02275	0.00347072	0.0456814
cg26352143	20.7476	6.7197	3.08757	0.00286518	0.0421134
cg26362813	18.6641	6.04546	3.08729	0.00286952	0.0421134
cg26406249	31.984	9.82557	3.25518	0.00175415	0.0321944
cg26417435	18.4367	5.74609	3.20857	0.00200627	0.0349452
cg26500539	17.7551	5.65621	3.13905	0.00245775	0.0386541
cg26502984	37.9144	10.9668	3.4572	0.000993459	0.0228517
cg26668105	20.5505	6.29212	3.26608	0.00167446	0.03117
cg26699341	14.9959	4.10767	3.65071	0.000497975	0.0154571
cg26703008	22.1948	6.55624	3.38529	0.00118618	0.0255053
cg26710619	24.0436	6.96096	3.45406	0.000937024	0.0220808
cg26800155	-10.6813	2.85733	-3.7382	0.00037658	0.013143
cg26809968	13.8664	4.42753	3.13187	0.00257136	0.0396231
cg27118658	-17.9056	4.31505	-4.14956	9.16e-05	0.00585836
cg27138147	-20.5731	5.89439	-3.49029	0.00084095	0.0207613
cg27167381	22.8024	7.36779	3.09488	0.00280818	0.0416559
cg27207932	43.5126	11.3927	3.81933	0.000291325	0.011144
cg27301033	-19.2036	5.39553	-3.55917	0.000670319	0.0180416
cg27301423	19.9962	6.65529	3.00456	0.00374122	0.0475298
cg27313362	22.16	6.68971	3.31256	0.00146515	0.0288689
cg27321748	26.012	7.19002	3.61779	0.000575569	0.0166456
cg27419400	-23.7735	5.68313	-4.18317	8.48e-05	0.00562884
cg27425779	22.9961	5.5825	4.11933	0.000102608	0.00602746
cg27436891	15.7592	4.74008	3.32467	0.00141905	0.0282807
cg27437966	13.972	3.37658	4.13792	9.93e-05	0.00602468
cg27443052	50.8305	11.6547	4.36139	4.4e-05	0.00414598
cg27504079	22.391	5.88602	3.8041	0.000296348	0.0112537
cg27545072	26.5197	5.80673	4.56706	2.01e-05	0.00261692
cg27548655	27.2237	6.39308	4.25831	6.55e-05	0.00510544
cg27554171	18.7955	6.12548	3.06841	0.00303243	0.043321
cg27564716	23.3999	7.56625	3.09267	0.00283633	0.0418359
cg27565450	19.4961	6.10056	3.19579	0.00208305	0.0356611
ch.X.255793R	-29.5372	8.03146	-3.67769	0.000451991	0.0143469
ch.X.1002740R	-40.5979	11.0851	-3.6624	0.000482381	0.0151277
ch.X.1776338R	-37.0589	11.7101	-3.16469	0.00234477	0.037682
ch.X.2195099F	-21.8517	6.64812	-3.28691	0.00157213	0.0300142

## Sheet: Table S5
Table S5: Male-only age-related CpGs from MADT (FDR<0.05)
cpg	estimate	std.error	statistic	p.value	fdr
cg00112256	-8.88848	3.28045	-2.70953	0.00726881	0.040553
cg00412368	-10.8013	3.11574	-3.4667	0.000637132	0.00861006
cg00573298	-7.86308	2.20486	-3.56625	0.000442895	0.00680267
cg00622389	-7.64337	2.45051	-3.11909	0.00206253	0.0184447
cg00645049	-5.15384	1.89428	-2.72074	0.00710883	0.0400397
cg00776430	-14.6128	4.22167	-3.46138	0.000644539	0.00862881
cg00904184	-6.40121	1.94059	-3.29859	0.00114442	0.0125619
cg00968771	-5.34706	1.73877	-3.0752	0.00240148	0.0203298
cg00988678	-6.04685	2.08536	-2.89967	0.00413789	0.0284439
cg01000789	-10.3425	3.04015	-3.40197	0.000794725	0.00995451
cg01187510	-12.3688	4.12327	-2.99975	0.00301917	0.0232665
cg01191902	-8.65305	2.62798	-3.29266	0.00117012	0.0127673
cg01370179	-8.4117	1.93363	-4.35021	2.1e-05	0.000890961
cg01573782	-5.85172	2.15137	-2.72	0.00716679	0.0402488
cg01828474	-15.2326	5.50258	-2.76827	0.00614443	0.0364739
cg01831199	-9.0309	2.11256	-4.27486	2.83e-05	0.00110523
cg01913024	-11.3743	3.48121	-3.26735	0.00125476	0.0134071
cg01913196	19.4875	6.28033	3.10294	0.00217101	0.0189431
cg01924074	-11.2936	3.01025	-3.75172	0.000227023	0.00435643
cg02124059	-12.4695	2.98533	-4.17693	4.24e-05	0.0014515
cg02127807	-8.03791	2.52639	-3.18158	0.00167863	0.0162272
cg02157475	-4.74766	1.8044	-2.63116	0.00910315	0.0469313
cg02210067	-8.15388	2.19486	-3.71499	0.000257369	0.0047052
cg02225164	-10.591	3.83466	-2.76191	0.00632366	0.037253
cg02293258	-8.95519	3.05692	-2.92948	0.0037782	0.0269475
cg02330362	-12.8938	3.52437	-3.65846	0.000317496	0.00542227
cg02581653	13.2975	4.2604	3.12118	0.00205261	0.0183719
cg02624484	-10.5733	3.37692	-3.13105	0.00197502	0.0179106
cg02742918	-14.8708	3.25925	-4.56264	8.8e-06	0.000479862
cg02909397	-8.93602	2.95216	-3.02695	0.00277791	0.0221011
cg02931149	7.01687	2.52438	2.77964	0.00590206	0.0357348
cg02932805	-10.588	3.53576	-2.99455	0.00306779	0.0235357
cg02936290	-10.4269	3.4306	-3.03939	0.00269629	0.0217709
cg02938958	-12.5838	4.80205	-2.62051	0.00938094	0.0479796
cg02954623	-9.16896	2.60859	-3.51492	0.000537076	0.00772355
cg02973417	19.6561	7.46869	2.63179	0.00909615	0.0469313
cg03323437	-7.88272	2.50486	-3.14697	0.00188439	0.0173948
cg03370193	-10.5755	3.72556	-2.83864	0.0049551	0.0316948
cg03440485	-11.9501	3.16094	-3.78054	0.000210484	0.00411042
cg03679005	-11.6316	3.86223	-3.01162	0.0029147	0.0228158
cg03723123	-11.5443	2.88596	-4.00016	8.98e-05	0.00239434
cg03752015	-8.20269	2.56794	-3.19428	0.00162742	0.0159402
cg03802931	-7.63948	2.52097	-3.03037	0.00273211	0.0218378
cg03806192	-9.62181	2.65781	-3.6202	0.000385951	0.00624076
cg04029366	10.9559	3.61089	3.03414	0.00270552	0.0217764
cg04149024	-6.4337	2.15695	-2.98278	0.00319666	0.0242537
cg04184316	-9.86591	2.3913	-4.12575	5.27e-05	0.00168078
cg04216286	-10.6168	3.87472	-2.74003	0.00664461	0.0385119
cg04317640	-8.26589	2.82068	-2.93046	0.00373607	0.0267518
cg04327763	-5.48844	1.79761	-3.05318	0.00256758	0.0211287
cg04387098	-17.3693	5.18145	-3.3522	0.00101397	0.0118103
cg04413754	-12.1472	2.59534	-4.68041	5.07e-06	0.000322476
cg04709809	-10.7878	3.75496	-2.87296	0.00445981	0.0296678
cg04716051	-4.89031	1.8686	-2.6171	0.00952236	0.0483824
cg04777541	7.04433	2.18735	3.22048	0.00147861	0.0150652
cg04820593	-15.4968	3.15349	-4.91419	2.19e-06	0.00018028
cg04836978	-6.46806	2.06281	-3.13555	0.00198204	0.0179294
cg04855291	10.3457	3.37514	3.06525	0.00244485	0.0205618
cg04856605	-10.4138	2.5086	-4.15123	4.69e-05	0.00156354
cg04927657	-5.26945	1.71844	-3.06642	0.00245083	0.0205724
cg05059648	-6.51382	1.70978	-3.80974	0.000181634	0.00375562
cg05200254	-12.195	4.41271	-2.7636	0.00621211	0.036791
cg05237970	-9.38648	2.3814	-3.94158	0.000108539	0.00269026
cg05260949	7.79812	2.73072	2.8557	0.00471901	0.0307733
cg05378963	15.281	4.52294	3.37855	0.000866683	0.0105836
cg05411980	7.22756	2.66297	2.7141	0.00715851	0.0402242
cg05473496	-9.86539	2.85938	-3.45018	0.000673437	0.00887583
cg05476089	-6.37335	1.73869	-3.6656	0.00031036	0.00535137
cg05476522	-8.70468	3.07556	-2.83028	0.00507957	0.032132
cg05679489	-7.28975	2.73467	-2.66568	0.00826516	0.0442482
cg05803913	-11.6126	4.1548	-2.79498	0.00566475	0.0347054
cg05876899	7.40176	2.56872	2.8815	0.00435805	0.0292656
cg06069996	-11.2378	3.17931	-3.53467	0.000498134	0.00734802
cg06079963	-6.74733	2.16496	-3.11661	0.00208829	0.0185295
cg06130360	19.6317	6.58872	2.97959	0.00320612	0.0243076
cg06135529	-12.9397	2.95477	-4.37924	1.87e-05	0.000819451
cg06137672	-8.17283	2.27028	-3.59992	0.000393068	0.00631034
cg06144825	-11.0633	3.36961	-3.28327	0.00120228	0.0130081
cg06148972	-6.36903	2.31361	-2.75285	0.00643161	0.0376798
cg06178309	-6.51276	2.28683	-2.84794	0.00490438	0.0315465
cg06267203	3.59412	1.24472	2.8875	0.00433928	0.0292051
cg06282524	-11.466	3.84218	-2.98423	0.00324334	0.0244235
cg06408301	-15.2788	3.65219	-4.18347	4.15e-05	0.00144452
cg06443675	-10.3493	3.47019	-2.98236	0.00317625	0.0241699
cg06510592	-4.31838	1.60356	-2.693	0.00762021	0.0418159
cg06625916	8.86118	1.74705	5.07207	9.84e-07	9.95e-05
cg06650546	-7.45556	2.59247	-2.87586	0.00441511	0.0295037
cg06673178	-5.20322	1.99486	-2.60832	0.00973015	0.049012
cg06700462	-4.91679	1.79645	-2.73695	0.00674573	0.0388794
cg06938654	8.38674	2.35023	3.56848	0.000443756	0.00680267
cg06968752	8.88712	1.58721	5.5992	7.42e-08	1.53e-05
cg07056506	-11.0118	2.89373	-3.80541	0.000182846	0.00375674
cg07344627	20.0537	6.6016	3.03771	0.00267953	0.0217377
cg07395435	-14.9069	3.28821	-4.53345	9.49e-06	0.000509781
cg07693661	-12.3162	3.08451	-3.9929	9.05e-05	0.00239434
cg07865580	-11.9083	4.2684	-2.78989	0.00574141	0.0350709
cg07994386	-16.7934	4.59693	-3.65319	0.000322539	0.00549589
cg08100265	-14.8874	3.1934	-4.66193	5.39e-06	0.000336887
cg08147391	9.88987	3.05478	3.23751	0.00138705	0.0144172
cg08298085	-6.85194	1.75125	-3.9126	0.000129201	0.00303461
cg08311689	5.43227	1.56174	3.47834	0.000615215	0.00837445
cg08405463	-7.96305	2.41251	-3.30074	0.001128	0.0124894
cg08415785	-12.8641	3.39998	-3.7836	0.000199625	0.00398902
cg08464305	-12.24	3.9156	-3.12595	0.00201092	0.0181246
cg08479532	-5.8741	2.23761	-2.62516	0.00925587	0.0474971
cg08622041	8.6765	2.74414	3.16183	0.00180353	0.0169365
cg08637771	-6.52115	1.92671	-3.3846	0.000848719	0.0104554
cg08683562	-7.96339	2.68481	-2.9661	0.00334495	0.0248051
cg08703114	-9.60331	2.46297	-3.89908	0.00012851	0.00303158
cg08850124	10.1212	3.25907	3.10554	0.00215487	0.0188631
cg08905118	-14.6263	4.38592	-3.33482	0.00101234	0.011808
cg08980509	-7.76142	2.44386	-3.17589	0.00170864	0.0164492
cg09080960	-6.87944	2.36315	-2.91113	0.00396845	0.0277981
cg09134399	-5.43509	1.80511	-3.01094	0.00291009	0.0228008
cg09210933	-6.05166	2.2592	-2.67867	0.00797607	0.0432849
cg09597400	-6.86008	2.57873	-2.66026	0.00838336	0.0446456
cg09734952	-10.7231	3.95253	-2.71296	0.00718913	0.0403523
cg09773839	-9.03465	3.09742	-2.91683	0.00391075	0.0275656
cg09792758	-18.4132	5.44129	-3.38397	0.000856203	0.0105099
cg10207070	-6.76536	2.24602	-3.01216	0.00289207	0.0227461
cg10261457	9.03317	2.89919	3.11576	0.00208721	0.0185295
cg10659052	9.82169	3.58822	2.7372	0.0067034	0.038722
cg10869581	-12.2162	3.92474	-3.1126	0.00209405	0.0185496
cg10941721	11.3684	4.16134	2.7319	0.0067945	0.0390078
cg10978884	-6.41232	2.21768	-2.89145	0.00424296	0.0288773
cg10995081	-12.9352	4.67449	-2.76718	0.00613126	0.0364377
cg11193681	-8.28173	2.14329	-3.86404	0.000146091	0.00328698
cg11337025	-5.7521	2.07192	-2.77622	0.00599804	0.0360197
cg11637006	-13.4165	3.34538	-4.01044	8.25e-05	0.00228133
cg11712793	6.69323	2.27705	2.93943	0.00369089	0.0265173
cg12039967	-6.37948	2.22454	-2.86778	0.00455959	0.0300793
cg12377327	8.44164	2.92619	2.88485	0.00433258	0.0291792
cg12419383	-15.9496	4.20928	-3.78915	0.000194153	0.00389856
cg12469471	-8.45315	3.05704	-2.76514	0.00618748	0.036701
cg12482502	7.18995	1.58805	4.52754	1.01e-05	0.000528804
cg12521790	-7.75829	2.95462	-2.62582	0.00926861	0.0475229
cg12882438	-10.6714	3.87395	-2.75467	0.00636672	0.0373846
cg12944030	-7.05292	2.57512	-2.73887	0.00666553	0.0385673
cg13023833	-5.69172	2.04806	-2.77908	0.00592195	0.035813
cg13075926	-10.6386	3.91126	-2.71999	0.00704724	0.039865
cg13182820	-5.20304	1.97364	-2.63627	0.00899979	0.046702
cg13204538	-8.73427	2.52303	-3.46181	0.000643465	0.00862881
cg13277716	-11.4922	3.70032	-3.10573	0.00215688	0.0188631
cg13613450	10.8556	4.05052	2.68004	0.00792988	0.0431478
cg13646297	-8.57614	2.96227	-2.89512	0.00419148	0.0286025
cg13675050	-9.65524	3.07222	-3.14276	0.00191933	0.0176138
cg13797960	-10.7893	3.8435	-2.80715	0.00543865	0.0336804
cg13943560	8.8835	3.01743	2.94406	0.00365148	0.0263474
cg13977434	-8.35287	2.50115	-3.33961	0.000994253	0.0116365
cg14137558	-9.80676	2.5928	-3.78231	0.00020068	0.00399461
cg14239049	3.05304	1.11912	2.72807	0.00692517	0.0394505
cg14751158	15.2566	4.33398	3.52022	0.000525902	0.00758403
cg14772836	16.5543	5.77851	2.86481	0.00474679	0.0308213
cg14927076	-9.96088	2.83233	-3.51685	0.00053678	0.00772355
cg15075851	-7.96156	2.04277	-3.89743	0.000132899	0.00310731
cg15199886	6.78313	2.41939	2.80366	0.00554259	0.0340785
cg15322230	-7.62048	2.73453	-2.78676	0.00577966	0.0352011
cg15465642	-8.18921	1.72409	-4.74987	3.99e-06	0.000272209
cg15511490	-6.21641	2.37887	-2.61318	0.00961282	0.0486826
cg15841434	-6.59383	1.91923	-3.43566	0.000707775	0.00916911
cg15888279	-12.7135	4.10254	-3.09894	0.00218997	0.0190555
cg15953310	-5.75181	2.12907	-2.70156	0.00744201	0.0411887
cg16068924	8.04535	2.8272	2.84569	0.00485595	0.0312838
cg16078210	-16.0334	4.69828	-3.41262	0.000762707	0.00961403
cg16140952	-11.829	3.77235	-3.1357	0.0019563	0.0178351
cg16590821	-7.69928	2.94997	-2.60995	0.00966723	0.0487904
cg16723800	-19.4029	6.07719	-3.19274	0.00162925	0.0159402
cg16778620	-7.21878	2.23337	-3.23224	0.00141494	0.0145895
cg16807457	-9.44155	3.10187	-3.04382	0.00267331	0.0217044
cg16930349	-17.1214	4.42524	-3.86904	0.000145783	0.00328698
cg17077516	-13.0395	3.48606	-3.74047	0.00023565	0.00444201
cg17155263	6.89523	2.236	3.08373	0.00231373	0.0198312
cg17195879	-6.82813	2.4331	-2.80635	0.00548977	0.0338473
cg17246352	-6.98377	2.68315	-2.60282	0.00986341	0.0493937
cg17281810	6.75857	2.49028	2.71399	0.00723645	0.0404856
cg17342984	-7.03642	2.49087	-2.82488	0.00517925	0.0326188
cg17394901	-8.07514	3.06931	-2.63093	0.00912319	0.0470111
cg17456701	7.57104	2.79912	2.70479	0.00736459	0.040914
cg17473615	-6.14917	2.17208	-2.83101	0.00506124	0.0321147
cg17537844	9.95366	2.62176	3.79656	0.000190317	0.00385662
cg17548613	-5.75498	1.98306	-2.90208	0.00410016	0.0282977
cg17558827	-6.78095	2.28059	-2.97333	0.00328885	0.0245734
cg17588626	-7.72102	2.04909	-3.76802	0.000210275	0.00411042
cg17603461	-6.42844	1.87114	-3.43557	0.000714508	0.00921822
cg17710066	-8.12011	2.3688	-3.42795	0.00072268	0.00925541
cg17847781	-6.22164	1.9881	-3.12943	0.0019823	0.0179294
cg17976175	-8.17825	2.62873	-3.11111	0.00211795	0.0186811
cg18147067	-15.0382	4.22775	-3.55701	0.000460035	0.006974
cg18275846	5.76896	1.45679	3.96004	0.000103234	0.00260256
cg18396806	-4.42214	1.50784	-2.93277	0.00370655	0.0265774
cg18461482	9.53013	3.12536	3.04929	0.00258162	0.0212104
cg18506674	-10.2664	2.67541	-3.83733	0.000162056	0.00350995
cg18757172	-9.43779	2.99776	-3.14828	0.00186924	0.0173325
cg18796341	-14.2155	3.8243	-3.71716	0.000255169	0.00468992
cg18809883	-11.4504	4.12424	-2.77637	0.00595853	0.0358876
cg18816329	-7.78301	2.63264	-2.95635	0.00348635	0.0254768
cg19005062	-9.37693	2.05454	-4.564	8.42e-06	0.000469137
cg19355911	-6.07513	1.76809	-3.43598	0.000707847	0.00916911
cg19631766	-7.13385	2.51982	-2.83109	0.00511643	0.0323061
cg19736647	-7.47831	2.46887	-3.02904	0.00279829	0.0221777
cg19787517	-13.1112	3.09281	-4.23925	3.37e-05	0.0012632
cg19937618	-8.20328	2.3488	-3.49254	0.000588411	0.0081429
cg20018767	-8.08005	2.13235	-3.78926	0.000195349	0.00391116
cg20214004	12.8847	4.51682	2.85261	0.00475466	0.030853
cg20302203	-5.88678	2.24123	-2.62659	0.0092177	0.0473797
cg20312916	-17.3299	4.96064	-3.49349	0.000580604	0.00807618
cg20480826	9.68728	3.36986	2.87468	0.00444084	0.0295798
cg20501527	16.0173	5.26854	3.04018	0.00266326	0.0216568
cg20979765	-6.83755	1.93034	-3.54214	0.000488916	0.00722236
cg20983329	-5.57983	1.88284	-2.96352	0.00343965	0.0252567
cg21179956	-6.69944	1.98972	-3.36702	0.000904696	0.0109226
cg21209948	-11.852	4.1418	-2.86155	0.00462821	0.0304152
cg21265341	12.1023	3.19932	3.78275	0.000202546	0.00401625
cg21284493	-6.3353	1.60424	-3.94911	0.000108952	0.00269401
cg21864829	-8.08927	2.32537	-3.47871	0.000607083	0.00831237
cg21899276	-10.2257	3.60833	-2.8339	0.00501486	0.031959
cg21945665	-8.97929	3.39358	-2.64596	0.0087184	0.0457954
cg22206855	-12.3622	4.18057	-2.95707	0.00343713	0.0252567
cg22364374	-8.71171	1.87192	-4.6539	5.9e-06	0.000359793
cg22403382	11.8587	4.47204	2.65175	0.00860735	0.045513
cg22658957	-8.07114	3.09138	-2.61085	0.0096444	0.0487904
cg22917680	-19.0169	5.54503	-3.42955	0.000723486	0.00925541
cg22951728	-13.5011	4.20839	-3.20814	0.00153548	0.0154915
cg22970017	8.37205	2.92175	2.86542	0.00455781	0.0300793
cg23356769	-10.7386	3.36206	-3.19404	0.00161069	0.0158926
cg23455407	-6.80466	2.37194	-2.86882	0.00451624	0.0299466
cg23623404	-11.0937	2.80296	-3.95784	0.000101861	0.00258691
cg23660678	-9.13941	2.75983	-3.31158	0.00109087	0.0122661
cg23777740	-8.66025	2.79675	-3.09654	0.00222807	0.0193055
cg23857909	-15.071	4.08825	-3.68641	0.000286988	0.00511076
cg23872179	-10.4319	4.00755	-2.60307	0.00989539	0.0495058
cg23873430	19.0753	4.98977	3.82287	0.000172172	0.00364662
cg23919845	-5.39765	1.99142	-2.71045	0.00724124	0.0404883
cg23941728	-12.782	3.8025	-3.36146	0.000911721	0.0109803
cg24000816	6.14084	1.94672	3.15445	0.00185869	0.0172829
cg24114390	-6.45112	2.31493	-2.78675	0.00580578	0.0353176
cg24275475	-6.40679	2.19789	-2.91498	0.00392457	0.0275656
cg24663206	-6.88694	2.15186	-3.20046	0.00157474	0.0157337
cg24671250	-5.96139	1.92319	-3.09974	0.00218978	0.0190555
cg24690818	-7.10374	2.43139	-2.92168	0.00383827	0.0272385
cg24780240	14.9461	3.55179	4.20803	3.8e-05	0.00137111
cg25125864	-5.37976	1.77765	-3.02634	0.00280895	0.0222451
cg25158266	-9.17164	2.38143	-3.85132	0.000155097	0.00343177
cg25158628	-12.5507	3.79531	-3.30689	0.00110427	0.0123675
cg25237542	-9.9778	3.16753	-3.15003	0.00185887	0.0172829
cg25251019	8.21897	1.905	4.31442	2.46e-05	0.00100064
cg25496213	-5.55538	1.9761	-2.81129	0.00540163	0.0335722
cg25499687	-10.5849	3.23355	-3.27347	0.00123936	0.0132838
cg25530944	-9.06167	3.30545	-2.74143	0.00667208	0.0385673
cg25560327	-7.98569	2.54411	-3.1389	0.00193217	0.0176776
cg25832925	-16.2728	3.20301	-5.08049	8.72e-07	9.1e-05
cg25875683	-9.58599	2.31218	-4.14586	4.89e-05	0.00160499
cg25899756	5.76142	1.81674	3.1713	0.00174219	0.0166476
cg25923284	-5.38096	1.7566	-3.06328	0.00247746	0.0206676
cg26059639	-6.07917	1.91966	-3.16679	0.0017716	0.016805
cg26289980	-5.44756	2.07119	-2.63016	0.00919057	0.0472638
cg26308359	-5.80598	2.19114	-2.64975	0.00863558	0.0455695
cg26327984	12.4191	3.49622	3.55215	0.000467315	0.006974
cg26345260	10.7382	2.99417	3.58639	0.000411075	0.00650091
cg26363802	-5.86517	1.89188	-3.10017	0.00219322	0.0190677
cg26457179	-12.7548	4.31997	-2.95252	0.00351577	0.0256011
cg26545730	-7.74772	2.54113	-3.04892	0.00262833	0.0214574
cg26620546	-11.5418	3.21393	-3.59119	0.000408583	0.00648138
cg26682103	-7.25875	2.47887	-2.92825	0.00375996	0.0268687
cg26703319	-7.27537	1.79086	-4.0625	6.9e-05	0.00202086
cg26756979	-11.9267	3.09831	-3.84943	0.000154633	0.00342887
cg26806511	-4.91075	1.80476	-2.72099	0.00706155	0.0398758
cg26937310	-5.19728	1.9299	-2.69303	0.00762523	0.0418211
cg27054331	8.65403	3.10882	2.7837	0.00583008	0.0354237
cg27329995	7.1007	1.85741	3.82291	0.000177914	0.00371351
cg27513289	-12.3019	3.22503	-3.81451	0.00018255	0.00375674
cg27538352	12.0652	4.14225	2.91271	0.00395654	0.0277334
cg27543728	6.36317	1.70185	3.73897	0.000241786	0.0045164
cg27606669	-7.6385	2.31652	-3.2974	0.00114735	0.012572
cg27615468	-10.1254	3.38974	-2.98707	0.00312729	0.0239387
cg27637296	8.18764	2.24197	3.65198	0.000323412	0.00549589
cg00108056	-5.00292	1.64968	-3.03266	0.00271597	0.0217764
cg00113623	-4.5802	1.53992	-2.97432	0.00327767	0.0245255
cg00121904	-6.83402	2.39803	-2.84985	0.0047851	0.030992
cg00126657	8.20448	2.8297	2.89942	0.00417292	0.0285448
cg00170369	6.70371	2.46438	2.72024	0.0070617	0.0398758
cg00191903	8.22445	2.86517	2.8705	0.0044909	0.0297977
cg00195237	6.47856	1.63371	3.96554	9.89e-05	0.00255373
cg00221961	-5.42323	1.95606	-2.77252	0.00603001	0.0360664
cg00231549	-6.67242	2.1971	-3.03692	0.00269525	0.0217709
cg00261039	-9.09193	3.45305	-2.63301	0.00904715	0.0468064
cg00267352	-13.4282	4.68222	-2.8679	0.0045364	0.0300227
cg00271516	6.38782	2.24925	2.83998	0.00492495	0.0315706
cg00291222	-7.57513	2.51403	-3.01314	0.0029245	0.0228158
cg00328965	-8.02459	2.27164	-3.53252	0.000506357	0.00741315
cg00355945	10.0248	2.75186	3.64292	0.00034184	0.0057196
cg00358459	13.8746	4.32273	3.20968	0.00153056	0.0154722
cg00387940	-7.26717	1.93081	-3.76379	0.000220281	0.00427743
cg00389552	-10.4227	2.80933	-3.71002	0.000267294	0.0048437
cg00390049	-14.9472	2.74761	-5.44006	1.4e-07	2.49e-05
cg00409000	-9.58691	3.64166	-2.63256	0.00906664	0.0468602
cg00409480	6.29863	1.91995	3.28062	0.00121164	0.0130956
cg00422452	-10.0672	1.96098	-5.13375	6.26e-07	7.86e-05
cg00426668	-7.5617	2.42039	-3.12416	0.00204455	0.0183475
cg00428012	-3.29223	1.20504	-2.73204	0.00680113	0.0390242
cg00428314	-4.40912	1.65918	-2.65741	0.00847841	0.0449928
cg00431602	-8.67254	3.25598	-2.66357	0.00831487	0.0443991
cg00481999	-7.65994	2.11591	-3.62016	0.000368264	0.00603683
cg00582864	9.24874	2.20426	4.19585	3.91e-05	0.00138495
cg00597858	-7.26018	2.15961	-3.36181	0.000912631	0.0109803
cg00604086	-5.86936	1.53279	-3.8292	0.000170387	0.0036224
cg00618396	-5.73916	2.106	-2.72514	0.00693491	0.0394624
cg00690049	-4.53645	1.65986	-2.73304	0.00678701	0.0389865
cg00698744	-10.6456	3.53204	-3.014	0.00287348	0.0226344
cg00744851	8.0662	2.06222	3.91141	0.000121822	0.00291441
cg00763315	11.6245	3.99829	2.90736	0.00402303	0.0280091
cg00765885	-8.02669	2.60277	-3.08391	0.00230386	0.0197794
cg00775286	9.80719	3.5886	2.73287	0.00677726	0.038974
cg00781978	-5.21578	1.80102	-2.89602	0.00415449	0.028482
cg00787015	-4.89998	1.35102	-3.62687	0.000357148	0.0058733
cg00790086	-6.14781	1.50695	-4.07964	6.46e-05	0.00194579
cg00803922	13.5353	2.47001	5.47985	1.13e-07	2.12e-05
cg00804510	-7.529	2.53434	-2.9708	0.00330915	0.0246503
cg00805116	-8.35297	2.13099	-3.91976	0.00012006	0.00289239
cg00812293	13.8503	4.96024	2.79226	0.00570307	0.0349194
cg00816548	-9.9564	3.2583	-3.0557	0.00252286	0.0209278
cg00861899	-11.0963	1.99085	-5.57364	7.6e-08	1.54e-05
cg00869298	-12.8602	4.21457	-3.05138	0.00257427	0.0211669
cg00874863	10.896	4.04478	2.69383	0.00761131	0.0418115
cg00877056	-8.04726	2.80029	-2.87373	0.00447808	0.029751
cg00901393	8.6688	2.53348	3.42169	0.000741764	0.00941912
cg00909097	-6.02755	2.28997	-2.63215	0.00908642	0.0469154
cg00920537	-5.30347	1.53254	-3.46058	0.000646242	0.00862881
cg00933162	10.4642	3.511	2.98041	0.00319505	0.0242537
cg00940232	-5.29807	1.18018	-4.48921	1.18e-05	0.00059258
cg00963467	-6.55246	2.38343	-2.74917	0.00648764	0.0379218
cg00984611	11.5793	3.44886	3.35743	0.00092659	0.0110708
cg01001959	-6.73186	2.45619	-2.74077	0.00665827	0.0385477
cg01039990	-6.32279	2.21972	-2.84846	0.00480358	0.031013
cg01044189	9.69696	3.56111	2.72301	0.00697975	0.0396343
cg01076406	11.6105	4.03566	2.87697	0.00441047	0.0294918
cg01078706	-8.44339	2.95092	-2.86128	0.00468256	0.0306163
cg01087287	7.95768	2.20118	3.61519	0.000370755	0.00605841
cg01087775	-11.5371	3.9879	-2.89302	0.00423653	0.0288526
cg01098518	-12.4219	3.4425	-3.60839	0.000380698	0.00618169
cg01099541	-6.65653	2.03774	-3.26662	0.00126693	0.0135092
cg01110765	-7.79142	2.61486	-2.97968	0.00324091	0.0244235
cg01112702	12.59	4.76023	2.64483	0.008755	0.0458771
cg01121830	-5.38267	1.9386	-2.77658	0.00595607	0.0358876
cg01123965	-13.2415	3.95804	-3.34546	0.000991091	0.0116127
cg01127586	-10.3063	3.53456	-2.91587	0.00392852	0.0275745
cg01134144	-7.06027	2.6543	-2.65994	0.00840802	0.044661
cg01193954	11.9371	4.47628	2.66674	0.00821696	0.0440689
cg01195014	-14.0119	3.2879	-4.26166	3e-05	0.00115357
cg01212429	-8.6468	3.01993	-2.86325	0.00458809	0.03019
cg01218690	16.7578	5.32189	3.14884	0.00186336	0.0173091
cg01222180	-10.1353	3.48287	-2.91003	0.004006	0.0279471
cg01241836	-5.17073	1.56443	-3.30518	0.00110589	0.0123675
cg01279057	9.20561	3.24126	2.84013	0.00492568	0.0315706
cg01283227	-7.48953	2.21915	-3.37496	0.000876745	0.0106605
cg01286388	-7.49949	2.39497	-3.13135	0.00197334	0.0179106
cg01293417	-11.9144	2.93498	-4.05944	6.85e-05	0.00201754
cg01301326	-8.56584	1.96828	-4.35195	2.06e-05	0.000879545
cg01308913	-11.2903	2.35018	-4.804	2.95e-06	0.000218753
cg01327767	10.6546	3.38855	3.14428	0.00189594	0.0174701
cg01361446	-28.7991	4.06157	-7.09064	1.85e-11	2.73e-08
cg01383599	10.7964	3.14824	3.42935	0.000722732	0.00925541
cg01410230	-5.41639	2.0748	-2.61057	0.00964896	0.0487904
cg01413291	7.84965	2.13522	3.67627	0.000300335	0.00523317
cg01415112	-5.12034	1.42383	-3.59618	0.000398512	0.00635365
cg01460974	-10.5232	2.48079	-4.24186	3.25e-05	0.00123816
cg01462040	-6.14963	2.18419	-2.81552	0.00534126	0.0332772
cg01488378	-9.25671	3.05232	-3.03268	0.00271975	0.0217886
cg01490258	-9.43826	2.36473	-3.99126	9.14e-05	0.00239796
cg01540386	-8.6865	2.22228	-3.90882	0.000124602	0.0029603
cg01567000	-5.57392	2.07979	-2.68004	0.00792839	0.0431478
cg01575816	-12.0694	2.81986	-4.28016	2.81e-05	0.00110051
cg01577745	12.6329	2.86868	4.40371	1.66e-05	0.0007518
cg01579322	-6.43051	1.57906	-4.07237	6.49e-05	0.00194579
cg01589255	-10.7255	3.46194	-3.09811	0.00221498	0.0192083
cg01662650	15.9888	5.36198	2.98189	0.00319594	0.0242537
cg01674874	-7.40728	2.40496	-3.08	0.00232806	0.0199374
cg01758418	-8.26376	2.52923	-3.26731	0.0012699	0.0135128
cg01760227	8.4395	2.83693	2.97487	0.00325962	0.0244436
cg01786460	-20.3794	4.51875	-4.50996	1.11e-05	0.000574125
cg01786967	-10.6702	3.69796	-2.88544	0.00435191	0.029252
cg01794548	9.32775	3.31978	2.80975	0.00545048	0.0337132
cg01809408	-7.55673	2.72671	-2.77137	0.00605671	0.0361739
cg01817230	6.10369	2.31536	2.63617	0.0090068	0.0467091
cg01824095	14.7219	4.95566	2.97072	0.0033	0.0246211
cg01826283	-6.87432	1.20687	-5.69597	4.05e-08	9.94e-06
cg01854931	11.6214	2.61537	4.44351	1.41e-05	0.000679575
cg01882566	-10.3844	2.14432	-4.84276	2.43e-06	0.000192873
cg01888389	-6.39257	2.05367	-3.11275	0.00209606	0.0185515
cg01892695	8.47944	2.09484	4.04777	7.12e-05	0.00205646
cg01909378	9.80394	3.59267	2.72887	0.00689691	0.0393211
cg01918534	6.66073	2.19163	3.03917	0.00266721	0.0216719
cg01924982	7.01834	2.65953	2.63894	0.00889888	0.0463884
cg01987196	10.9465	3.02673	3.61659	0.000380173	0.00618169
cg01997953	-9.20659	2.56905	-3.58366	0.000415864	0.00654653
cg02007259	13.6397	3.25109	4.19542	4e-05	0.00141265
cg02014085	13.888	3.9709	3.49745	0.000565986	0.00797252
cg02019068	6.92589	2.36155	2.93278	0.0037064	0.0265774
cg02025065	-7.60231	2.1037	-3.61379	0.000373038	0.00608606
cg02055404	10.5304	3.36521	3.1292	0.00201858	0.018162
cg02095995	-10.8082	3.41576	-3.16422	0.00178523	0.0168413
cg02112649	-11.8402	3.06588	-3.86192	0.000146961	0.00329416
cg02124085	9.30081	1.92835	4.8232	2.66e-06	0.000200528
cg02165720	-6.8608	2.40031	-2.8583	0.00467095	0.0305986
cg02173072	9.04487	2.70652	3.34188	0.000975264	0.0114925
cg02193580	-7.56687	1.8962	-3.99054	9.04e-05	0.00239434
cg02200373	-13.9133	1.68438	-8.26019	1.31e-14	4.5e-11
cg02216057	13.7025	4.36221	3.14119	0.00192741	0.0176497
cg02350883	11.7518	3.6503	3.21942	0.001481	0.0150747
cg02416822	16.4169	3.785	4.33736	2.22e-05	0.000938467
cg02425869	17.1933	4.26273	4.0334	7.54e-05	0.00214843
cg02433685	-8.16827	2.06222	-3.96091	0.00010079	0.00257971
cg02447370	8.89339	3.04088	2.92461	0.00380662	0.0271064
cg02456261	-9.28739	2.90939	-3.19221	0.00161525	0.0159224
cg02457752	7.42495	2.8151	2.63754	0.00893384	0.0465001
cg02459151	14.849	4.74068	3.13226	0.0019643	0.0178921
cg02492445	-14.3795	3.66433	-3.92419	0.000121667	0.00291441
cg02497062	-6.48228	1.14924	-5.64049	5.43e-08	1.22e-05
cg02529390	8.16514	2.67307	3.05459	0.00252569	0.0209344
cg02576548	8.57272	2.82605	3.03346	0.00270356	0.0217764
cg02616434	11.7423	2.78285	4.21952	3.58e-05	0.00132313
cg02671603	-11.6192	4.10033	-2.83373	0.00505325	0.0320838
cg02698615	-7.26483	2.03606	-3.56807	0.000442129	0.00680267
cg02726808	12.2401	3.19833	3.82704	0.000168866	0.0036124
cg02732801	-9.17284	2.44375	-3.75359	0.000222769	0.00430952
cg02733596	13.4087	2.91231	4.60413	7.35e-06	0.000428373
cg02734755	-8.95766	2.96849	-3.01758	0.00284497	0.0224958
cg02756511	-6.66818	2.45777	-2.7131	0.00719544	0.0403593
cg02769235	7.84172	2.84333	2.75794	0.00631734	0.037253
cg02804166	-9.29214	2.40653	-3.86122	0.000149618	0.00334645
cg02804708	10.06	3.74848	2.68375	0.0078325	0.0427532
cg02805922	-6.81731	2.14302	-3.18118	0.00167922	0.0162272
cg02809570	-15.5883	3.72635	-4.18326	4.18e-05	0.00144704
cg02907689	17.3825	6.0385	2.87861	0.00459511	0.030217
cg02915422	-10.6088	2.6401	-4.01833	8.06e-05	0.00223317
cg02923300	6.05817	2.18175	2.77674	0.00602637	0.0360664
cg02924298	-16.4017	4.94587	-3.31624	0.00106719	0.012132
cg02940221	-6.90737	1.80815	-3.82013	0.000172654	0.00364802
cg02973971	-6.31761	2.01558	-3.13439	0.00196988	0.0179106
cg03008405	-8.96634	2.5658	-3.49455	0.000576318	0.00804569
cg03022736	9.08596	3.46263	2.62401	0.00928636	0.0475666
cg03050491	-7.11193	2.63843	-2.69551	0.00756576	0.0416723
cg03060488	9.51109	3.12059	3.04785	0.0025914	0.0212569
cg03094405	6.61744	2.50008	2.6469	0.00870159	0.0457954
cg03122511	-10.1627	2.82541	-3.59691	0.000398682	0.00635365
cg03161453	7.16196	2.63646	2.71651	0.00711403	0.0400397
cg03164831	-6.5101	2.01022	-3.23851	0.00139345	0.0144481
cg03176466	-11.7433	3.82386	-3.07105	0.00239842	0.0203298
cg03212133	-12.6925	4.22035	-3.00745	0.00293412	0.0228158
cg03248529	11.3703	3.75191	3.03053	0.00275228	0.021965
cg03273606	-8.7375	3.28492	-2.65988	0.00839134	0.0446456
cg03273615	-8.61817	3.01297	-2.86036	0.00465652	0.0305615
cg03315531	9.31511	3.58205	2.6005	0.00996195	0.0496335
cg03329583	7.86414	2.08877	3.76497	0.000227324	0.00435643
cg03345068	9.41468	3.12947	3.00839	0.00293177	0.0228158
cg03455762	-5.61074	2.08632	-2.6893	0.00769911	0.0421143
cg03477368	8.92528	3.10105	2.87815	0.00453936	0.0300227
cg03508597	-6.9811	1.55697	-4.48376	1.2e-05	0.000595758
cg03537374	8.3355	3.02053	2.75962	0.00627456	0.0370353
cg03552552	-12.251	2.99327	-4.09285	5.95e-05	0.00184386
cg03577944	-6.23212	2.30172	-2.7076	0.00730205	0.0406761
cg03610137	-9.45105	3.59018	-2.63247	0.00909907	0.0469313
cg03682444	8.6014	2.92714	2.9385	0.00364108	0.0262907
cg03692134	-5.62212	1.39325	-4.03526	7.58e-05	0.00215346
cg03715506	8.28288	2.87936	2.87664	0.00440428	0.0294695
cg03753611	-7.63543	2.16622	-3.52477	0.000522788	0.0075677
cg03765898	8.48926	2.57112	3.30177	0.00111776	0.0124328
cg03817616	-6.75866	2.22184	-3.04192	0.0026311	0.021463
cg03842291	-7.70377	2.9138	-2.64389	0.0087708	0.0459298
cg03845409	-21.6043	4.46797	-4.83537	2.49e-06	0.000194614
cg03908845	14.6403	5.01663	2.91836	0.00392106	0.0275656
cg03934360	7.61253	2.27386	3.34784	0.000956208	0.011351
cg03949008	-8.37434	3.07478	-2.72356	0.0070106	0.0397178
cg03966679	6.99441	2.19404	3.18792	0.00165827	0.0161168
cg03993934	-8.81273	2.73215	-3.22557	0.00144838	0.0148579
cg03995238	-11.687	1.58465	-7.37512	3.29e-12	6.78e-09
cg04053131	10.9123	3.34758	3.25977	0.00128724	0.0136691
cg04058675	6.38165	2.30556	2.76794	0.00611592	0.0363675
cg04064672	7.69108	2.6728	2.87754	0.0044261	0.0295389
cg04137897	6.43073	2.29656	2.80017	0.0055734	0.0342475
cg04217946	-11.3259	3.16872	-3.57428	0.00043131	0.00671789
cg04279920	9.70388	2.59099	3.74525	0.000229578	0.00437556
cg04329736	8.6819	3.04834	2.84808	0.004804	0.031013
cg04334684	-5.38029	1.53641	-3.50185	0.000557155	0.00790209
cg04486022	-12.2146	3.55735	-3.43361	0.000727355	0.00928187
cg04499381	-5.27346	1.7666	-2.98509	0.00315997	0.0241441
cg04544154	8.67749	3.26078	2.66117	0.00835072	0.0445213
cg04557963	6.68451	2.10935	3.16899	0.00175284	0.016673
cg04565250	-9.69368	2.63112	-3.68425	0.000288048	0.00512079
cg04574723	9.31709	2.17739	4.27901	2.78e-05	0.00109546
cg04581892	5.61686	2.03904	2.75465	0.00640322	0.0375561
cg04598095	9.0038	2.13203	4.22312	3.53e-05	0.00130908
cg04598760	9.17067	3.46086	2.64983	0.00863571	0.0455695
cg04659622	-10.0724	3.19821	-3.14937	0.00187361	0.0173445
cg04675170	-6.29818	1.83017	-3.4413	0.000697666	0.00909436
cg04681171	-9.73891	3.74042	-2.60369	0.00983358	0.0493401
cg04703500	-8.56492	3.0501	-2.80808	0.0054303	0.0336692
cg04733222	9.06655	2.05881	4.40379	1.65e-05	0.00074788
cg04734446	6.21608	2.21014	2.81252	0.00535387	0.0333356
cg04740028	-5.90536	2.06384	-2.86135	0.00465355	0.0305615
cg04743474	-11.7029	3.69355	-3.16846	0.00174555	0.0166498
cg04755045	8.87342	3.31841	2.674	0.00806599	0.0435209
cg04755662	9.07606	3.22947	2.81038	0.00539508	0.0335631
cg04768312	-8.29996	2.94964	-2.81389	0.00532969	0.0332654
cg04768884	-7.40754	2.80177	-2.64388	0.00884451	0.0461517
cg04784122	-6.61451	2.12203	-3.11706	0.00208661	0.0185295
cg04787237	-9.03771	2.01905	-4.47621	1.25e-05	0.000613414
cg04790148	-11.0225	3.89197	-2.8321	0.00504958	0.0320838
cg04822167	8.5539	2.42398	3.52886	0.000506864	0.00741315
cg04823894	-7.40524	2.35463	-3.14497	0.00189123	0.0174422
cg04861259	8.94075	2.83459	3.15416	0.00183993	0.0171688
cg04886769	9.95271	2.34132	4.25089	3.14e-05	0.00120354
cg04889508	-7.49066	2.67752	-2.79762	0.00562291	0.0345106
cg04918728	6.52839	2.50665	2.60443	0.00982545	0.0493234
cg04927540	-9.35988	1.62752	-5.75102	2.98e-08	8.54e-06
cg05045738	-12.0101	4.23758	-2.83418	0.00501331	0.031959
cg05047811	-8.07214	3.03082	-2.66335	0.00830205	0.0443766
cg05050864	16.7221	3.8467	4.34713	2.29e-05	0.000955525
cg05065576	8.83067	3.23309	2.73134	0.00682447	0.0390711
cg05070565	6.56222	2.15884	3.0397	0.00265376	0.0215966
cg05085049	-5.64078	2.04917	-2.75271	0.00639666	0.0375389
cg05129588	6.15431	2.35306	2.61545	0.00951933	0.0483824
cg05151505	9.58818	3.50815	2.73312	0.00680825	0.0390433
cg05155058	-12.7737	2.87405	-4.44448	1.38e-05	0.000674941
cg05168419	9.26661	2.92822	3.16459	0.00177518	0.0168079
cg05193067	-6.54922	2.35065	-2.78613	0.00579579	0.0352777
cg05195686	-10.0085	3.70479	-2.7015	0.00755193	0.0416406
cg05204037	-7.21309	2.65665	-2.71511	0.00714089	0.040169
cg05226646	-10.3506	2.59531	-3.98817	9.07e-05	0.00239434
cg05288740	8.95856	3.44898	2.59745	0.0100472	0.0498779
cg05361475	6.68614	2.48582	2.68971	0.00769158	0.0420955
cg05363666	-6.67397	2.52091	-2.64745	0.00871943	0.0457954
cg05371395	-6.90256	2.38958	-2.88861	0.0042625	0.0289149
cg05375065	-7.31596	2.71471	-2.69493	0.00757559	0.0417042
cg05376895	23.85	5.80108	4.1113	6.04e-05	0.0018548
cg05396017	10.1719	2.5396	4.00531	9.06e-05	0.00239434
cg05483199	-11.2347	2.35594	-4.76867	3.35e-06	0.000244944
cg05553756	8.52031	2.30453	3.6972	0.000277852	0.00497384
cg05573563	-7.61423	2.61245	-2.9146	0.00392254	0.0275656
cg05578291	-12.4301	4.28158	-2.90315	0.00407199	0.028141
cg05579254	21.2471	4.66002	4.55945	8.49e-06	0.000469137
cg05587158	8.64728	2.34201	3.69224	0.00028127	0.00502629
cg05592527	-5.64403	1.93585	-2.91553	0.00392274	0.0275656
cg05638634	8.84557	3.40006	2.60159	0.00992601	0.049567
cg05673346	-6.17881	1.62017	-3.81368	0.000177652	0.00371351
cg05690949	18.8706	5.70794	3.30603	0.00111214	0.0124012
cg05699139	-5.24996	1.37964	-3.80531	0.000184124	0.00377436
cg05740522	-6.96003	2.17289	-3.20312	0.00156165	0.015648
cg05786601	-10.4361	3.25043	-3.2107	0.00154081	0.0155301
cg05793108	8.31738	2.51323	3.30944	0.00109452	0.0122937
cg05803942	-9.64192	2.52896	-3.8126	0.0001811	0.00375562
cg05826817	-14.0136	2.90562	-4.82292	2.64e-06	0.000200528
cg05889642	-5.42826	1.4898	-3.64362	0.000336087	0.00565489
cg05894744	12.9093	4.52169	2.85496	0.00470897	0.0307305
cg05897571	9.45922	3.19841	2.95748	0.00345786	0.0253404
cg05899258	8.43753	2.83265	2.97867	0.00322046	0.0243804
cg05903800	14.3234	4.59195	3.11923	0.00204944	0.0183719
cg05906362	-6.42201	1.63853	-3.91938	0.000117791	0.00286449
cg05939629	20.1342	4.48703	4.48719	1.16e-05	0.00058709
cg05965444	-6.3071	2.16863	-2.90833	0.00400254	0.0279419
cg05999377	9.76902	2.93957	3.32328	0.00103865	0.0119393
cg06046085	6.9874	2.28959	3.05181	0.00255172	0.0210369
cg06055266	-14.8118	5.55488	-2.66644	0.00823911	0.0441546
cg06069823	5.2442	1.56789	3.34474	0.000982501	0.0115514
cg06107108	9.37097	3.43226	2.73026	0.00685185	0.0392061
cg06140761	9.41262	2.49733	3.76908	0.000209505	0.00411042
cg06205205	7.5818	2.3648	3.20611	0.00154256	0.0155325
cg06219927	7.22411	2.27559	3.17461	0.00171655	0.0164645
cg06232789	10.3041	3.36968	3.05789	0.00251105	0.0208634
cg06253229	8.57644	2.36248	3.63027	0.000352117	0.00582773
cg06268269	13.7513	3.61997	3.79874	0.00018759	0.00381506
cg06277838	-5.33779	1.45744	-3.66243	0.000311766	0.00535879
cg06298361	-7.58652	1.53071	-4.95623	1.43e-06	0.000129707
cg06302218	-7.81454	2.49904	-3.12702	0.00200272	0.0180666
cg06307153	-18.384	6.09305	-3.0172	0.00289542	0.0227551
cg06350796	-10.6104	3.32796	-3.18825	0.00164503	0.016032
cg06410866	22.85	4.46172	5.12134	6.59e-07	8.04e-05
cg06448666	15.5088	2.74531	5.6492	5.26e-08	1.21e-05
cg06476341	-11.4302	3.24107	-3.52668	0.000514936	0.00750991
cg06538334	-28.4139	6.90537	-4.11476	5.68e-05	0.00178159
cg06623468	-16.0563	2.26521	-7.0882	3.06e-11	3.95e-08
cg06625174	-5.95321	1.85236	-3.21384	0.00151085	0.015318
cg06645047	-6.82139	1.90568	-3.5795	0.00042301	0.00663874
cg06739534	8.51918	2.88261	2.95537	0.00345482	0.0253361
cg06767008	-7.82687	1.88425	-4.15384	4.77e-05	0.00157986
cg06776257	-6.27385	2.23613	-2.80568	0.00547268	0.0337815
cg06809565	-5.60216	2.08988	-2.68061	0.00790504	0.0430581
cg06814121	15.2898	3.94573	3.87501	0.000142404	0.0032485
cg06816704	-5.76634	2.16083	-2.66857	0.00821885	0.0440689
cg06873315	7.86508	2.67768	2.93727	0.00366672	0.0264203
cg06875704	17.6836	5.4279	3.2579	0.00139913	0.0144844
cg06895515	-4.24525	1.21687	-3.48865	0.000587691	0.0081429
cg06900776	-7.53153	1.4761	-5.10232	7.35e-07	8.33e-05
cg06919903	8.57354	2.88985	2.96678	0.00335519	0.0248051
cg06921456	-5.55073	2.10473	-2.63726	0.00896525	0.0466401
cg06948553	-5.7213	2.09062	-2.73665	0.00674135	0.0388759
cg06957108	8.24621	2.58574	3.18911	0.00162999	0.0159402
cg06959635	18.5974	6.131	3.03334	0.00272173	0.0217886
cg06980881	-8.58684	1.94035	-4.42541	1.51e-05	0.000710094
cg07001318	5.63561	1.91693	2.93991	0.00367328	0.0264492
cg07042747	-5.48084	1.99333	-2.74959	0.00645794	0.037791
cg07099245	-6.34867	1.8216	-3.48521	0.000594209	0.0081583
cg07115537	11.9897	2.93038	4.09152	6.02e-05	0.00185367
cg07150680	-9.18725	3.19597	-2.87464	0.0044333	0.0295636
cg07151929	-6.36275	1.64977	-3.85675	0.000152014	0.00338534
cg07158153	-9.37825	2.79188	-3.35912	0.000924446	0.0110708
cg07210835	-7.36276	2.81308	-2.61733	0.00950188	0.0483593
cg07223177	-12.7123	1.85793	-6.84215	8.26e-11	7.19e-08
cg07240096	-6.49123	2.37985	-2.72758	0.00693351	0.0394624
cg07253552	-9.12391	2.86116	-3.18888	0.00163097	0.0159402
cg07256643	12.239	4.08415	2.99671	0.00303556	0.0233277
cg07349006	9.24769	2.58234	3.58113	0.000424536	0.00664248
cg07354666	-8.75382	3.06779	-2.85346	0.00472973	0.0307828
cg07356189	8.20457	3.06576	2.6762	0.00801549	0.04334
cg07388258	-7.84041	1.76076	-4.45286	1.41e-05	0.000679575
cg07419680	-16.9059	5.78717	-2.92127	0.00389609	0.0275265
cg07442775	11.7676	3.02806	3.88618	0.000133849	0.00312245
cg07449620	-11.4279	3.74831	-3.04882	0.00259118	0.0212569
cg07452997	6.41569	1.98913	3.22537	0.00144962	0.0148579
cg07473550	-8.65137	2.55161	-3.39055	0.000829784	0.0102606
cg07480829	-10.5934	3.66141	-2.89326	0.00418922	0.0286025
cg07492878	-3.83163	1.35998	-2.81743	0.00528116	0.0330625
cg07581973	-7.20243	2.01954	-3.56637	0.000443722	0.00680267
cg07650640	6.01297	2.17328	2.76677	0.00613918	0.0364638
cg07662137	6.25362	2.32027	2.69522	0.00758005	0.0417065
cg07679571	11.4038	3.26223	3.4957	0.000573023	0.00804569
cg07749147	7.58387	2.52708	3.00104	0.00299838	0.0231756
cg07749485	-8.46272	2.94255	-2.87599	0.00443555	0.0295636
cg07755264	-6.01105	1.66547	-3.60923	0.00039576	0.00632663
cg07756708	7.96148	2.11155	3.77044	0.000208462	0.004102
cg07764473	-17.1599	3.55874	-4.8219	2.68e-06	0.000200528
cg07774424	-12.3075	3.82339	-3.21901	0.00147724	0.0150652
cg07780544	-12.2472	3.61972	-3.38348	0.000852258	0.010476
cg07780887	12.9994	3.35806	3.8711	0.000141842	0.00324287
cg07792041	-5.5933	1.78079	-3.14091	0.00191819	0.0176138
cg07820420	-8.23899	2.04598	-4.02691	7.73e-05	0.0021844
cg07870985	-5.48845	1.82414	-3.00879	0.00292628	0.0228158
cg07885785	-5.98169	1.98157	-3.01867	0.00283829	0.0224602
cg07911663	-11.7179	2.40927	-4.86368	2.22e-06	0.00018028
cg07933757	-5.73423	2.09292	-2.73982	0.00664921	0.0385169
cg07934503	9.84345	2.49182	3.95031	0.000107295	0.00266583
cg07946392	9.61662	2.87079	3.34981	0.000950922	0.0113221
cg08062822	-12.9944	2.44956	-5.30481	2.81e-07	4.27e-05
cg08065501	-7.69391	2.44143	-3.1514	0.00184903	0.0172225
cg08076508	-4.47995	1.68267	-2.6624	0.0083479	0.0445213
cg08076987	-8.06074	2.56795	-3.13898	0.00192178	0.0176138
cg08093211	-6.56691	2.31517	-2.83647	0.00499092	0.0318647
cg08096166	11.6626	2.30072	5.06908	8.34e-07	8.96e-05
cg08099387	-6.56445	2.08157	-3.1536	0.00184302	0.0171821
cg08113756	-7.79706	2.81444	-2.77037	0.00607382	0.0362426
cg08117103	6.16548	2.22254	2.77407	0.00602097	0.0360664
cg08214610	-6.3201	1.80573	-3.50002	0.000564005	0.00796637
cg08221357	-7.58649	2.74008	-2.76871	0.00610721	0.0363675
cg08222221	-5.93849	1.82063	-3.26178	0.00128661	0.0136691
cg08318837	-9.91386	2.48012	-3.99734	8.69e-05	0.00236911
cg08327779	7.63448	2.56552	2.9758	0.00324179	0.0244235
cg08333400	11.8773	4.06285	2.9234	0.00383838	0.0272385
cg08340885	-16.1604	4.67094	-3.45977	0.000646889	0.00862881
cg08349204	-5.26914	1.77661	-2.96583	0.00335594	0.0248051
cg08352336	-11.8092	3.3153	-3.56202	0.00044951	0.00686651
cg08395842	-6.22663	2.19315	-2.83913	0.00494492	0.0316493
cg08435532	-5.65762	1.81872	-3.11078	0.00210979	0.0186251
cg08461617	-8.92286	3.0385	-2.9366	0.00366341	0.026415
cg08480367	-14.8319	4.7485	-3.12348	0.00203963	0.0183194
cg08560117	-7.36054	2.39915	-3.06797	0.00242542	0.0204484
cg08587717	-9.60592	2.55068	-3.76603	0.000212574	0.00414339
cg08674227	8.04811	2.79121	2.88338	0.00434352	0.0292146
cg08681413	-8.13078	3.05304	-2.66318	0.00834617	0.0445213
cg08689445	-11.6718	2.99376	-3.8987	0.000128778	0.00303158
cg08691687	-6.53682	2.20485	-2.96474	0.00336622	0.0248633
cg08699828	11.0253	3.49284	3.15653	0.00182924	0.0171155
cg08707617	6.2244	2.30834	2.69649	0.00756431	0.0416723
cg08772684	-12.7268	3.93997	-3.23017	0.00152076	0.0153882
cg08814148	-13.9714	3.74923	-3.72647	0.000250444	0.00463613
cg08843314	-6.9635	2.54492	-2.73623	0.00671047	0.0387411
cg08848171	9.92327	3.34063	2.97047	0.00333237	0.0247553
cg08860608	-6.6728	2.0043	-3.32924	0.00102315	0.0118536
cg08867430	6.56029	2.30104	2.85101	0.00476136	0.030874
cg08871010	9.38707	2.77649	3.38092	0.000852425	0.010476
cg08959724	8.02798	2.60804	3.07816	0.00234093	0.0199689
cg09016994	10.331	3.14738	3.28243	0.0011954	0.0129609
cg09038347	11.6623	3.51082	3.32182	0.00104383	0.0119721
cg09054333	-8.48137	2.64675	-3.20444	0.00156313	0.015648
cg09062995	7.36082	2.61957	2.80994	0.0054136	0.0336263
cg09075063	-12.998	2.10387	-6.17815	3.48e-09	1.71e-06
cg09176853	-4.04185	1.36499	-2.96108	0.0034141	0.0251463
cg09186478	-8.75164	3.00681	-2.9106	0.00398293	0.0278581
cg09192327	-8.52509	1.70177	-5.00955	1.11e-06	0.000109644
cg09231482	-5.91455	1.86323	-3.17435	0.00171192	0.0164492
cg09253663	-8.27931	2.07517	-3.98971	8.96e-05	0.00239434
cg09284509	10.8081	3.81305	2.83452	0.00507089	0.032132
cg09319393	-6.00926	1.32391	-4.53903	9.32e-06	0.0005029
cg09324116	-5.88417	1.92697	-3.05358	0.00254033	0.0209844
cg09326448	-5.8551	2.22757	-2.62847	0.00918796	0.0472638
cg09331780	-17.4174	6.30137	-2.76407	0.00623249	0.0368693
cg09336260	-12.6763	3.02688	-4.18792	4.14e-05	0.00144452
cg09340741	-9.34656	3.26136	-2.86585	0.00457944	0.0301524
cg09364317	7.85764	2.94987	2.66372	0.00831289	0.0443991
cg09368035	-15.1905	3.04532	-4.98815	1.26e-06	0.000120273
cg09385630	-5.69834	1.77142	-3.21682	0.00148884	0.0151182
cg09407507	8.40273	2.92067	2.87699	0.00440161	0.0294695
cg09475041	-9.57543	1.56484	-6.11912	4.32e-09	2.02e-06
cg09500531	-9.46095	2.44279	-3.87302	0.000141154	0.00323431
cg09536652	-11.8275	2.67138	-4.4275	1.53e-05	0.000712666
cg09562455	-14.0194	3.26993	-4.28737	2.74e-05	0.00108233
cg09719466	13.6009	4.1166	3.30391	0.00111251	0.0124012
cg09724624	-6.28684	2.30881	-2.72298	0.00699393	0.0396546
cg09761980	-8.03777	2.31219	-3.47625	0.000611021	0.00833364
cg09778422	-7.57343	1.91634	-3.95204	0.000103907	0.00261315
cg09781635	-6.1255	1.75063	-3.49903	0.00056678	0.0079728
cg09781791	10.2308	3.39149	3.01662	0.00284938	0.0225106
cg09789474	-7.2431	2.62122	-2.76326	0.00620861	0.036791
cg09875833	-8.02426	1.92883	-4.16017	4.53e-05	0.00152482
cg09909750	-6.1294	2.0215	-3.03211	0.00271514	0.0217764
cg09991056	-5.01815	1.9163	-2.61866	0.00944033	0.0481512
cg10026671	-5.23819	1.9328	-2.71015	0.00724871	0.0404883
cg10039267	8.09802	2.97471	2.72229	0.00699561	0.0396546
cg10055320	-5.94258	1.9272	-3.08353	0.00236496	0.0201198
cg10062550	13.4675	3.36035	4.00777	8.47e-05	0.00232691
cg10089642	-8.91255	1.9691	-4.52621	1.02e-05	0.000529725
cg10101479	-9.5886	2.46587	-3.88852	0.000134242	0.00312454
cg10127939	-14.3048	3.39814	-4.2096	3.84e-05	0.00137142
cg10155960	-5.60814	1.89405	-2.96092	0.00341429	0.0251463
cg10159238	6.16283	2.26752	2.71788	0.00708096	0.0399501
cg10188659	9.80675	2.82077	3.47662	0.000609357	0.00832197
cg10194937	8.08925	2.21588	3.65057	0.000326755	0.00554141
cg10199730	6.30893	2.35484	2.67913	0.00794686	0.0432168
cg10246296	-8.70252	3.13296	-2.77773	0.00593763	0.035865
cg10261228	11.5719	3.8153	3.03302	0.00270917	0.0217764
cg10273882	-7.40118	2.32944	-3.17723	0.00169837	0.0163816
cg10301657	10.203	2.65818	3.83836	0.000161516	0.00350609
cg10321928	-7.1066	2.00709	-3.54075	0.000499085	0.00735152
cg10349721	10.036	3.78577	2.65098	0.00862511	0.0455602
cg10403109	-6.46292	1.7728	-3.64561	0.00033263	0.00562254
cg10426500	-5.79412	1.3121	-4.41591	1.59e-05	0.000732686
cg10446009	-6.50048	2.27421	-2.85834	0.00467463	0.0306032
cg10448608	-12.9208	4.18041	-3.09081	0.00224731	0.0194233
cg10455133	-10.81	2.50822	-4.30985	2.46e-05	0.00100064
cg10468737	7.03963	2.36584	2.97553	0.00324507	0.0244235
cg10509982	7.67964	2.71508	2.82851	0.00511646	0.0323061
cg10519228	-7.51975	1.40845	-5.33902	2.56e-07	4e-05
cg10526888	-8.29016	3.12072	-2.65649	0.00851595	0.0451455
cg10560144	-7.47786	2.76086	-2.70853	0.00727895	0.0405693
cg10573235	-7.85498	2.78278	-2.82271	0.00521196	0.0327487
cg10575170	-7.78911	1.42925	-5.44979	1.32e-07	2.4e-05
cg10576274	-7.78982	2.92774	-2.66069	0.00835822	0.0445383
cg10591659	-10.9964	2.93602	-3.74535	0.000255711	0.00469153
cg10649458	10.733	4.10576	2.61412	0.00954993	0.0484407
cg10723245	-6.25895	2.39344	-2.61505	0.00952539	0.0483824
cg10723556	-6.31525	1.50328	-4.20098	3.87e-05	0.0013769
cg10779454	12.7679	3.09766	4.1218	5.35e-05	0.00170188
cg10860270	9.04914	2.62207	3.45115	0.000668154	0.00882117
cg10869271	-6.065	1.89705	-3.19707	0.00161062	0.0158926
cg10894453	-7.23776	2.73488	-2.64646	0.00870865	0.0457954
cg10906138	-6.97466	2.47023	-2.82349	0.0051818	0.0326188
cg10906663	9.27937	3.08595	3.00697	0.0029522	0.0228873
cg10997274	6.72848	2.38696	2.81884	0.00525343	0.0329691
cg11016745	-7.1695	2.527	-2.83716	0.0049738	0.031775
cg11019890	9.79784	2.38111	4.11482	5.46e-05	0.00172086
cg11031647	21.4337	7.78488	2.75325	0.00644678	0.0377472
cg11080085	-5.80342	1.66114	-3.49364	0.000575396	0.00804569
cg11085564	12.6501	2.09786	6.02998	7e-09	2.67e-06
cg11108456	22.6129	4.56134	4.95752	1.51e-06	0.000134373
cg11111083	-7.95183	1.97683	-4.02252	7.98e-05	0.00222454
cg11115577	-29.2713	6.21493	-4.70983	4.48e-06	0.000293039
cg11132751	9.7516	2.02107	4.82496	2.68e-06	0.000200528
cg11244095	11.3517	2.82313	4.02097	7.95e-05	0.00222169
cg11254749	8.4895	2.05592	4.1293	5.14e-05	0.00166084
cg11264711	-7.77137	2.21437	-3.50951	0.000541903	0.0077713
cg11315492	15.3506	4.03678	3.80268	0.000193157	0.00389754
cg11332786	-8.59002	2.29904	-3.73636	0.000237154	0.00446222
cg11390960	15.6013	3.01579	5.17322	5.4e-07	7.25e-05
cg11395386	-11.8438	1.78418	-6.63823	2.62e-10	2.08e-07
cg11416605	10.3034	3.69557	2.78804	0.00589849	0.0357348
cg11434986	10.7838	4.03005	2.67585	0.00802737	0.0433806
cg11453483	11.5173	3.30038	3.48968	0.000581961	0.00807618
cg11459927	-8.30536	2.25779	-3.67853	0.000296239	0.0052125
cg11494656	9.01841	2.68476	3.35911	0.000919602	0.0110384
cg11516614	8.44415	2.56776	3.28852	0.00117416	0.012796
cg11565248	-8.76524	2.52576	-3.47035	0.000627373	0.00850045
cg11565980	6.87992	2.21603	3.10461	0.00215282	0.0188631
cg11593337	6.22137	2.02048	3.07915	0.00241305	0.0203781
cg11613735	14.4021	5.24436	2.74621	0.00654161	0.0381508
cg11615895	-9.49808	2.95709	-3.21196	0.00153297	0.0154813
cg11631710	-5.43697	1.71181	-3.17615	0.00171181	0.0164492
cg11633086	-7.25055	2.04141	-3.55174	0.000467319	0.006974
cg11641061	-8.7051	2.1022	-4.14094	4.97e-05	0.00161764
cg11648471	-7.92709	2.31809	-3.41966	0.000745952	0.00944429
cg11675904	-4.64493	1.64165	-2.82943	0.00508266	0.032132
cg11678767	-14.0858	3.01152	-4.67732	5.15e-06	0.000325635
cg11696466	11.5718	3.55185	3.25795	0.00129566	0.0137303
cg11707352	-4.56738	1.42446	-3.20638	0.00154613	0.0155431
cg11779941	-6.47463	1.92221	-3.36832	0.00089462	0.0108268
cg11828775	-10.0664	3.28287	-3.06632	0.0024492	0.0205724
cg11857742	-9.15211	3.51761	-2.6018	0.00990728	0.0495412
cg11864871	6.43356	2.41427	2.66481	0.00828058	0.0442849
cg11868078	-10.9629	2.13573	-5.13307	6.27e-07	7.86e-05
cg11870452	-6.79963	1.70169	-3.99582	8.76e-05	0.00237382
cg11901680	-8.84092	1.74065	-5.0791	8.12e-07	8.96e-05
cg12047536	-8.60794	2.7178	-3.16725	0.00176281	0.016737
cg12050949	9.32436	3.41805	2.72798	0.00687845	0.0392712
cg12080452	13.184	3.63371	3.62826	0.000354028	0.00584062
cg12116535	21.0932	6.10218	3.45666	0.00065326	0.00866893
cg12125741	-5.14611	1.94389	-2.64733	0.00870129	0.0457954
cg12274524	-6.64536	2.47002	-2.69041	0.00768909	0.0420955
cg12291192	-6.85593	2.10545	-3.25627	0.00131031	0.0138145
cg12360110	-10.6968	2.61752	-4.0866	6.17e-05	0.00188838
cg12391921	-5.72495	1.71045	-3.34703	0.000972455	0.0114725
cg12431196	-4.03727	1.51478	-2.66526	0.00826334	0.0442482
cg12461113	-14.6465	5.37833	-2.72324	0.00697943	0.0396343
cg12464216	-4.29828	1.56543	-2.74575	0.00654635	0.0381568
cg12497304	9.64868	3.26135	2.95849	0.0034404	0.0252567
cg12506468	12.4987	3.48584	3.58556	0.000416778	0.00655092
cg12517167	-7.1147	2.10643	-3.37761	0.000866094	0.0105836
cg12517811	-6.3447	2.44066	-2.59958	0.00996445	0.0496335
cg12528673	-10.4254	2.40931	-4.32712	2.27e-05	0.00095096
cg12530936	-7.63692	1.45092	-5.26351	3.3e-07	4.93e-05
cg12549513	-7.8494	2.04041	-3.84697	0.000156264	0.0034502
cg12550885	-5.59216	1.91701	-2.91712	0.00391792	0.0275656
cg12591207	17.1452	6.25031	2.7431	0.00659921	0.0382918
cg12614984	-13.2659	3.0353	-4.37054	2.01e-05	0.000864061
cg12622895	7.42259	2.09659	3.54031	0.000488365	0.00722236
cg12653105	-7.01058	1.44195	-4.86189	2.21e-06	0.00018028
cg12705541	13.712	4.58236	2.99235	0.00309726	0.0237265
cg12763824	-4.98777	1.71404	-2.90995	0.00398783	0.0278581
cg12799835	-10.5916	3.05862	-3.46286	0.00064356	0.00862881
cg12830022	11.0509	3.31513	3.33347	0.00100487	0.0117341
cg12845419	10.5578	2.69514	3.91734	0.000118712	0.00286659
cg12856407	-6.05113	2.03317	-2.97621	0.0032425	0.0244235
cg12864868	5.783	2.21341	2.61271	0.00958721	0.0485979
cg12865398	-8.89332	2.07446	-4.28706	2.69e-05	0.00107021
cg12869875	8.06068	2.15925	3.7331	0.000243187	0.00453436
cg12875534	-15.584	2.26384	-6.8839	5.88e-11	6.47e-08
cg12879539	-5.25613	1.6932	-3.10426	0.00220748	0.0191755
cg12900151	9.03374	1.97032	4.58491	7.73e-06	0.000443053
cg12901064	-8.21157	2.75745	-2.97796	0.00325724	0.0244436
cg12981362	-10.973	3.74743	-2.92814	0.00377909	0.0269475
cg12983165	-9.01637	2.32559	-3.87703	0.000141082	0.00323431
cg13069450	-3.83	1.25235	-3.05824	0.00252196	0.0209278
cg13087041	-6.86839	2.24624	-3.05773	0.00250249	0.0208258
cg13118590	11.0066	2.72525	4.03875	7.43e-05	0.00212168
cg13125542	-8.59679	3.10509	-2.76861	0.00611093	0.0363675
cg13161621	-9.14985	2.80942	-3.25685	0.00130007	0.0137629
cg13174077	10.1922	2.22577	4.57916	7.82e-06	0.0004456
cg13176741	-10.2217	3.5663	-2.8662	0.00456554	0.0300887
cg13177658	-7.34426	2.18586	-3.3599	0.000916153	0.0110098
cg13183496	-11.3472	3.03202	-3.74245	0.000231457	0.00439512
cg13187657	12.1903	2.62171	4.64974	5.85e-06	0.000359256
cg13195284	-6.0736	2.14464	-2.83199	0.00508004	0.032132
cg13223227	-11.8659	3.96694	-2.9912	0.00308913	0.0236818
cg13226591	16.7172	4.19402	3.98596	9.19e-05	0.00240208
cg13248004	-6.5701	2.16959	-3.02827	0.00277335	0.0220819
cg13269522	19.5537	5.9729	3.27373	0.00123081	0.0132335
cg13320965	-11.449	3.81603	-3.00024	0.00301305	0.0232542
cg13370916	-9.3402	2.80966	-3.32431	0.00104732	0.0119988
cg13443410	-10.2902	3.35902	-3.06345	0.00245895	0.0206132
cg13482208	7.16978	1.95954	3.65891	0.000317293	0.00542227
cg13486082	10.2242	3.12614	3.27055	0.00124775	0.0133599
cg13498184	5.89244	2.20498	2.67233	0.00809147	0.0436127
cg13506244	6.64687	1.75054	3.79705	0.000190755	0.00385662
cg13517065	16.432	2.81459	5.83814	1.91e-08	6.15e-06
cg13542480	8.28553	2.69308	3.0766	0.00236059	0.0201157
cg13550079	-6.60719	2.02677	-3.25996	0.0012901	0.0136854
cg13571540	-6.62121	2.35944	-2.80626	0.00546106	0.0337382
cg13617521	14.0231	5.10748	2.74559	0.00657001	0.0382083
cg13633856	-9.98105	2.06625	-4.83052	2.53e-06	0.000196012
cg13651586	-5.24367	1.72757	-3.03528	0.00270634	0.0217764
cg13667911	11.5211	4.04407	2.84888	0.0048064	0.031013
cg13741802	-5.60617	2.04972	-2.73508	0.00676676	0.0389386
cg13781574	-8.66823	3.16054	-2.74264	0.00659383	0.0382821
cg13809962	-7.23079	2.17124	-3.33025	0.0010166	0.0118103
cg13839778	-6.56725	1.64739	-3.98646	9.2e-05	0.00240208
cg13866977	8.7963	2.78286	3.16088	0.00179223	0.0168764
cg13876499	14.6437	2.88986	5.06726	8.74e-07	9.1e-05
cg14005918	13.2369	3.89755	3.39622	0.000811327	0.0101156
cg14019861	7.12482	2.12856	3.34726	0.000956646	0.011351
cg14028178	4.95133	1.83748	2.69463	0.00758616	0.0417178
cg14084448	11.7937	4.24297	2.77959	0.00590358	0.0357348
cg14105781	-7.50896	2.08547	-3.60061	0.000393089	0.00631034
cg14132995	-6.14227	1.84699	-3.32557	0.00102966	0.0118889
cg14148265	-8.52706	2.93567	-2.90464	0.0040653	0.0281361
cg14233872	-9.97503	3.72721	-2.67627	0.00799563	0.0433033
cg14246142	7.03465	2.03569	3.45565	0.000674075	0.00887583
cg14247788	-13.714	4.33467	-3.16379	0.00178453	0.0168413
cg14253153	6.38415	2.30264	2.77253	0.00602894	0.0360664
cg14295009	-8.44327	2.41155	-3.50118	0.000565438	0.00797252
cg14303974	11.7356	3.78358	3.10171	0.00223129	0.0193172
cg14304890	6.19356	2.31413	2.67641	0.00799626	0.0433033
cg14331377	-11.48	4.28775	-2.67738	0.00799545	0.0433033
cg14343151	-5.77152	2.08324	-2.77045	0.00611	0.0363675
cg14354270	7.56636	2.37827	3.18146	0.0016726	0.0162097
cg14368286	-9.8993	3.79135	-2.61102	0.0097102	0.0489648
cg14368852	7.0745	2.53634	2.78926	0.00575288	0.0351117
cg14392995	7.60758	2.33554	3.25731	0.00130402	0.0137905
cg14396739	8.46	3.25375	2.60008	0.00993953	0.0495972
cg14457256	-7.06338	2.44414	-2.88993	0.00423582	0.0288526
cg14479037	-5.83976	1.57637	-3.70457	0.000269822	0.00488094
cg14520448	-6.94519	2.30227	-3.01667	0.00285431	0.0225178
cg14522327	-8.85467	2.85232	-3.10437	0.00215657	0.0188631
cg14699869	6.98365	2.54183	2.74749	0.00649706	0.0379553
cg14712359	-9.83871	3.33539	-2.9498	0.00354061	0.0257449
cg14766682	7.1551	2.46491	2.90278	0.00407105	0.028141
cg14794494	-8.69152	2.99652	-2.90054	0.00425609	0.0288904
cg14841098	-7.2086	2.0281	-3.55436	0.000465371	0.006974
cg14876573	8.36327	3.00917	2.77926	0.00595864	0.0358876
cg14886579	9.85506	3.53101	2.791	0.0057274	0.0350476
cg14930000	8.26682	2.49233	3.31691	0.00106681	0.012132
cg14931238	12.0751	3.50185	3.44821	0.000674877	0.00887583
cg14962776	-16.313	4.89937	-3.32962	0.00102098	0.0118418
cg14973366	-6.06391	2.2953	-2.64188	0.00882649	0.0461043
cg14986136	-12.2829	3.54964	-3.46032	0.000645587	0.00862881
cg14986420	-13.227	3.25931	-4.05822	6.87e-05	0.00201754
cg15027606	-6.26069	2.00724	-3.11906	0.00205257	0.0183719
cg15029285	-10.8209	2.84161	-3.80803	0.000181753	0.00375562
cg15048430	-7.82579	2.76215	-2.83322	0.00504108	0.0320658
cg15066405	8.38744	2.56373	3.27158	0.00123811	0.0132838
cg15067665	-5.86181	1.91859	-3.05527	0.00253037	0.0209564
cg15132216	-7.13208	2.27375	-3.13671	0.00195504	0.0178351
cg15187939	-6.13575	1.70843	-3.59145	0.000406936	0.00646521
cg15201909	-15.8513	4.11514	-3.85194	0.000159179	0.0034847
cg15211677	-12.2181	3.51318	-3.47778	0.000607849	0.00831237
cg15230046	11.2805	2.98948	3.77341	0.000206013	0.00406157
cg15236057	-5.51412	1.4392	-3.83138	0.000167881	0.00359881
cg15246270	12.5331	3.7998	3.29836	0.00113245	0.0125018
cg15309862	15.0685	4.33813	3.47349	0.000615637	0.00837445
cg15315638	-15.1734	3.06762	-4.94632	1.53e-06	0.000135094
cg15450986	-5.92371	1.6552	-3.57885	0.000424444	0.00664248
cg15474769	7.966	2.12591	3.74711	0.00022721	0.00435643
cg15480941	-6.03254	2.17403	-2.77482	0.00599692	0.0360197
cg15483141	8.47913	2.81897	3.00789	0.00293351	0.0228158
cg15508612	-7.77878	2.45248	-3.1718	0.00173054	0.0165832
cg15570803	-4.5394	1.3736	-3.30476	0.00111128	0.0124012
cg15614573	8.0722	2.62451	3.0757	0.00236371	0.0201198
cg15617976	-7.4447	2.17415	-3.42419	0.000739779	0.00940549
cg15627131	16.2776	3.62381	4.49184	1.15e-05	0.00058709
cg15677355	8.19557	2.65287	3.08932	0.00225766	0.0194964
cg15681351	-10.7701	3.25097	-3.31287	0.00108154	0.0122056
cg15731296	12.5288	3.76645	3.32643	0.00103338	0.0119052
cg15737490	-6.39795	1.38312	-4.62573	7.03e-06	0.000416412
cg15751298	-12.2153	2.12274	-5.75446	2.82e-08	8.37e-06
cg15766492	9.0063	3.05389	2.94912	0.00354959	0.0257745
cg15802548	-6.52744	2.51439	-2.59604	0.0100635	0.049935
cg15803618	9.24819	2.686	3.44311	0.000686606	0.00899568
cg15830530	-14.5755	3.22269	-4.52278	1.02e-05	0.000529725
cg15845873	-8.70402	1.76745	-4.92461	1.67e-06	0.000144738
cg15854321	-12.0367	3.94698	-3.04959	0.00268759	0.0217689
cg15904427	-14.8915	3.00024	-4.96343	1.37e-06	0.000125079
cg15917060	-11.9226	3.97203	-3.00163	0.00301226	0.0232542
cg15917786	-5.48848	1.95471	-2.80782	0.0054352	0.0336793
cg16022279	-14.7553	2.61099	-5.65124	5.68e-08	1.25e-05
cg16049598	-15.3052	3.65465	-4.18787	4.22e-05	0.00145114
cg16082125	-7.17564	2.09797	-3.42028	0.000744933	0.00944429
cg16104634	-9.27252	2.47298	-3.74953	0.000227729	0.00435643
cg16141290	11.6893	2.94819	3.96491	9.93e-05	0.00255423
cg16149200	10.6949	3.9406	2.71403	0.00721585	0.0404143
cg16168153	8.96523	2.31924	3.86558	0.000145209	0.00328698
cg16190093	-4.55476	1.31299	-3.46899	0.000638501	0.00861725
cg16204757	-5.38296	2.05478	-2.61973	0.0094118	0.0480659
cg16216704	-4.66649	1.74413	-2.67554	0.00801565	0.04334
cg16227684	-12.2074	3.69136	-3.30703	0.00109682	0.0123061
cg16231355	-12.9618	3.46977	-3.73564	0.000241435	0.0045164
cg16242750	7.53273	2.84565	2.6471	0.00871707	0.0457954
cg16319308	10.0066	2.47069	4.05011	7.09e-05	0.00205319
cg16342780	8.73767	2.35034	3.71761	0.000253651	0.0046787
cg16353361	-11.6527	3.64392	-3.19786	0.00160764	0.0158926
cg16360370	6.37494	2.29523	2.77747	0.00594001	0.035865
cg16396396	18.9574	6.12179	3.0967	0.00234142	0.0199689
cg16415834	7.15387	2.68868	2.66073	0.00840239	0.0446583
cg16426291	9.68698	3.0668	3.15866	0.0018123	0.0169878
cg16488059	-9.3331	2.80602	-3.3261	0.00103504	0.0119111
cg16520030	-13.5063	2.58065	-5.23369	3.89e-07	5.56e-05
cg16567137	-7.96955	3.01357	-2.64455	0.00875629	0.0458771
cg16580361	-9.81105	3.52691	-2.78177	0.00590554	0.0357348
cg16620229	-7.7467	2.74215	-2.82504	0.00515456	0.032487
cg16642894	-18.9107	6.35066	-2.97774	0.00322676	0.0244037
cg16647914	-8.31413	3.19469	-2.60248	0.00987884	0.049447
cg16653057	-6.09964	1.88428	-3.23712	0.00140068	0.0144859
cg16678835	-7.1901	2.68543	-2.67745	0.00797084	0.0432793
cg16742675	-5.87862	1.45283	-4.04633	7.21e-05	0.00206996
cg16783314	-7.14642	1.94379	-3.67654	0.00029553	0.0052089
cg16797340	-8.61165	1.80783	-4.76352	3.42e-06	0.000246789
cg16808568	9.43988	3.45356	2.73337	0.00676734	0.0389386
cg16956903	-10.3028	2.61774	-3.93575	0.000111876	0.00275311
cg16967668	-11.9099	3.10122	-3.8404	0.000160665	0.00349932
cg16985523	-5.20454	1.9736	-2.63708	0.0089709	0.0466459
cg17001703	-5.45762	1.74012	-3.13636	0.00195265	0.0178333
cg17003204	20.3498	5.40711	3.76352	0.000214141	0.00416605
cg17015217	-6.31491	1.31977	-4.78487	3.18e-06	0.000234051
cg17072671	-12.0872	2.74824	-4.39817	1.73e-05	0.000777284
cg17074762	-3.43281	1.15732	-2.96616	0.00335035	0.0248051
cg17134286	-6.3058	1.68373	-3.74514	0.000256596	0.0046994
cg17220866	-7.45501	2.1396	-3.48431	0.000592953	0.00815191
cg17227030	-21.2611	3.96794	-5.35824	2.07e-07	3.45e-05
cg17238522	-7.39563	2.69042	-2.74887	0.00648189	0.0379097
cg17281355	6.9758	2.5806	2.70317	0.00743113	0.0411716
cg17290095	11.7342	4.10658	2.85741	0.00470621	0.0307305
cg17337467	-10.4945	2.72911	-3.84538	0.000157326	0.00346621
cg17345373	-6.21632	2.04376	-3.0416	0.00264234	0.0215377
cg17388653	-20.3037	3.86278	-5.25625	3.5e-07	5.08e-05
cg17458755	6.94585	2.02333	3.43289	0.000710191	0.00918793
cg17481638	-11.0074	3.0956	-3.55582	0.000465688	0.006974
cg17502810	7.9441	2.25085	3.52938	0.000508174	0.00742179
cg17512860	-5.36033	1.89152	-2.83387	0.00501499	0.031959
cg17546926	7.24656	2.5734	2.81595	0.00530984	0.0331817
cg17571782	-6.15141	1.92619	-3.19357	0.00160741	0.0158926
cg17578642	-11.4972	2.82193	-4.07424	6.48e-05	0.00194579
cg17618474	6.64292	2.39319	2.77576	0.00599021	0.0360197
cg17625157	9.067	2.27218	3.99045	8.98e-05	0.00239434
cg17678039	-9.86815	2.67186	-3.69336	0.00027776	0.00497384
cg17715469	6.90603	2.32052	2.97607	0.00324954	0.0244235
cg17775283	-11.1225	3.5543	-3.1293	0.00199357	0.0180155
cg17775340	-9.03218	2.95077	-3.06096	0.00248389	0.0207044
cg17808461	8.44788	2.62647	3.21644	0.00148968	0.0151182
cg17812797	-5.98382	2.19278	-2.72888	0.00686682	0.03927
cg17876443	-9.25725	3.02165	-3.06364	0.00247184	0.0206676
cg17878446	-6.19847	2.22237	-2.78912	0.0057549	0.0351117
cg17968718	9.37315	3.36288	2.78724	0.00577979	0.0352011
cg17973147	7.93294	3.04545	2.60485	0.0098096	0.0492678
cg17991347	-9.99927	2.41632	-4.13823	4.97e-05	0.00161764
cg18064897	7.70127	2.51465	3.06256	0.0024766	0.0206676
cg18093711	-6.45267	2.23599	-2.88582	0.00428597	0.0290169
cg18116135	-8.46828	2.37243	-3.56945	0.000442755	0.00680267
cg18144073	-6.31306	1.24264	-5.08036	8.31e-07	8.96e-05
cg18155062	-9.19826	2.75829	-3.33477	0.000999369	0.0116831
cg18157587	8.81256	3.05361	2.88595	0.00429885	0.0290489
cg18289259	-5.98425	2.18128	-2.74346	0.00657979	0.0382371
cg18336502	-7.48915	2.8387	-2.63824	0.00892689	0.0464874
cg18364820	-7.1488	2.10816	-3.39102	0.000829923	0.0102606
cg18376256	11.2821	2.47426	4.55979	8.45e-06	0.000469137
cg18386008	-6.71551	1.82767	-3.67436	0.000298108	0.00522753
cg18388748	-14.4296	3.54646	-4.06872	6.57e-05	0.00196403
cg18389023	7.32457	2.26315	3.23646	0.00139208	0.0144481
cg18392465	8.39483	3.2052	2.61913	0.00965156	0.0487904
cg18394995	19.8078	4.76918	4.15329	4.8e-05	0.00157986
cg18406314	14.9425	5.63798	2.65034	0.00861534	0.0455319
cg18418655	-14.4228	3.03979	-4.74467	3.74e-06	0.000260515
cg18432711	-6.19404	2.35579	-2.62928	0.00915498	0.0471278
cg18452799	-12.4363	4.18849	-2.96917	0.0033102	0.0246503
cg18476633	-9.38617	2.02473	-4.63577	6.13e-06	0.000371813
cg18478786	-4.28508	1.16354	-3.68281	0.000289396	0.00513591
cg18480706	-5.2763	1.53781	-3.43105	0.000717318	0.00921913
cg18497064	9.34615	2.65145	3.52493	0.000518874	0.00754599
cg18498622	-9.69875	3.66598	-2.64561	0.00875065	0.0458771
cg18624866	-13.8123	3.08173	-4.482	1.19e-05	0.000595758
cg18625305	-9.7578	3.24149	-3.01028	0.00292432	0.0228158
cg18626864	-6.23252	2.27857	-2.73528	0.00675204	0.038894
cg18641697	3.5751	1.1775	3.03618	0.00268215	0.0217419
cg18751555	10.1784	2.93652	3.46615	0.000633623	0.00857387
cg18770944	-6.50016	2.50291	-2.59704	0.0100414	0.0498779
cg18777711	9.59457	3.31055	2.89818	0.00412281	0.028397
cg18780751	-5.35019	1.94004	-2.75778	0.00633149	0.037253
cg18785414	-7.80938	2.97733	-2.62295	0.00932229	0.047727
cg18793814	4.91546	1.47867	3.32425	0.00108337	0.0122084
cg18799866	-8.57835	3.08827	-2.77772	0.00594435	0.035865
cg18884384	8.07284	3.10397	2.60081	0.00992176	0.049567
cg18929098	15.8267	4.89486	3.23334	0.00142039	0.014631
cg18967728	8.47415	2.93639	2.88591	0.00430883	0.0290952
cg18976803	-7.41371	2.52594	-2.93503	0.00368523	0.0265145
cg18986576	8.35908	2.32131	3.60102	0.000393516	0.00631034
cg19115280	14.0038	4.55253	3.07604	0.002367	0.0201205
cg19137564	-7.08992	2.15138	-3.29551	0.00114336	0.0125619
cg19169535	9.45184	3.59021	2.63267	0.00906649	0.0468602
cg19183081	7.12825	2.35175	3.03103	0.00272565	0.0218031
cg19227523	-5.92245	1.85137	-3.19896	0.0015793	0.015764
cg19227561	-27.6697	4.84917	-5.70606	3.62e-08	9.34e-06
cg19230952	17.9436	5.39382	3.32669	0.00102613	0.0118748
cg19261513	-6.20179	1.87658	-3.30483	0.00110506	0.0123675
cg19269918	-6.37592	1.47392	-4.32581	2.3e-05	0.000957193
cg19334385	-7.67929	1.69756	-4.52373	9.86e-06	0.000526532
cg19405200	-5.49768	2.05255	-2.67846	0.00795094	0.0432168
cg19406003	-5.18103	1.81466	-2.8551	0.00473788	0.0307828
cg19406135	-8.10492	3.06084	-2.64794	0.00869933	0.0457954
cg19421044	-6.37997	2.10541	-3.03027	0.00273566	0.0218492
cg19425242	-19.7088	4.32322	-4.55883	8.55e-06	0.000469137
cg19514407	9.05548	2.29847	3.93979	0.000109231	0.00269445
cg19591080	-11.6124	3.46516	-3.3512	0.000944047	0.0112663
cg19593957	-7.43141	2.32827	-3.19182	0.00162002	0.015939
cg19743270	9.48038	1.9918	4.7597	3.48e-06	0.000247476
cg19770547	-11.0694	3.62831	-3.05085	0.00256376	0.0211142
cg19778009	-5.15592	1.93883	-2.65929	0.00840164	0.0446583
cg19780684	-16.0918	3.32189	-4.84417	2.47e-06	0.000194132
cg19860691	-11.1888	3.33918	-3.35076	0.000954486	0.011351
cg19885926	-13.7451	4.21943	-3.25757	0.00131751	0.0138762
cg19888047	-9.12835	2.75672	-3.3113	0.00108194	0.0122056
cg19900558	-8.41861	2.87271	-2.93054	0.00375335	0.0268569
cg19912147	-7.03675	1.47817	-4.76044	3.63e-06	0.000256322
cg19948991	-8.76363	2.12147	-4.13092	5.15e-05	0.00166084
cg19949137	-6.45369	2.02	-3.1949	0.00160052	0.0158682
cg19955701	-8.55299	2.43949	-3.50605	0.000548444	0.00784328
cg19974994	9.84614	3.28338	2.99879	0.00301711	0.0232665
cg20015672	11.848	2.22747	5.31902	2.51e-07	3.98e-05
cg20021806	8.68444	2.19314	3.95981	0.000100997	0.00257971
cg20069969	6.42518	2.33893	2.74706	0.00651593	0.038044
cg20071203	-16.8594	6.39922	-2.6346	0.00901475	0.0467091
cg20086286	-9.00782	3.18749	-2.82599	0.00514757	0.0324628
cg20098118	-12.1699	3.10271	-3.92234	0.000117127	0.00286183
cg20114929	18.4481	4.46657	4.13025	5.11e-05	0.00165635
cg20119635	-10.9663	2.5718	-4.26405	2.99e-05	0.00115357
cg20134295	17.3653	3.67624	4.72366	4.1e-06	0.000276501
cg20203466	-6.00417	2.20731	-2.72013	0.00705901	0.0398758
cg20216854	-6.95359	2.27637	-3.05469	0.00253942	0.0209844
cg20219360	-6.07149	2.07999	-2.919	0.00387143	0.0274164
cg20262028	-6.39056	1.94632	-3.28341	0.0011887	0.0129017
cg20275344	-7.49131	1.6347	-4.5827	7.63e-06	0.000439228
cg20291091	-8.06375	3.08945	-2.61009	0.00966517	0.0487904
cg20338399	-6.93005	1.60831	-4.30891	2.5e-05	0.00100722
cg20340631	-5.39677	1.26906	-4.25258	3.18e-05	0.00121399
cg20350671	-10.5587	2.79172	-3.78213	0.000201879	0.00401074
cg20394620	-11.1117	2.43599	-4.56147	8.55e-06	0.000469137
cg20430101	-7.57365	2.83203	-2.67429	0.00804424	0.0434262
cg20453549	-6.39795	1.91557	-3.33996	0.00098108	0.0115478
cg20494209	8.29523	2.41848	3.42994	0.000717696	0.00921913
cg20504202	-4.45588	1.42237	-3.13271	0.00198074	0.0179294
cg20557008	7.09281	2.35706	3.00917	0.00292889	0.0228158
cg20622056	-8.13068	2.47173	-3.28947	0.00118468	0.0128717
cg20653018	-8.3487	2.88972	-2.8891	0.00425491	0.0288904
cg20662859	-5.29608	1.94508	-2.72281	0.00698434	0.0396343
cg20664065	-6.86888	2.48709	-2.76182	0.00627491	0.0370353
cg20686207	-9.94518	3.6193	-2.74782	0.00673666	0.0388706
cg20687573	11.8434	3.90329	3.03422	0.00269606	0.0217709
cg20763943	-3.38131	1.24902	-2.70718	0.00731939	0.0407287
cg20767433	-7.0441	2.31468	-3.04323	0.00262118	0.021416
cg20781898	-11.4816	2.7252	-4.21312	3.73e-05	0.00135829
cg20787451	7.11557	2.44314	2.91247	0.00397436	0.0278205
cg20788415	-7.69503	2.87018	-2.68103	0.00788469	0.0429699
cg20789378	11.7203	4.01282	2.92073	0.00384911	0.0272958
cg20818151	-8.8341	2.65832	-3.32319	0.00104245	0.0119696
cg20825323	-6.22359	1.25746	-4.94933	1.5e-06	0.000134227
cg20860481	5.73617	2.20561	2.60072	0.00994252	0.0495972
cg20922422	-7.783	2.74609	-2.83421	0.00502244	0.0319848
cg20945035	-4.19595	1.35861	-3.08842	0.00226821	0.0195384
cg20959965	-16.0724	2.14793	-7.48274	1.66e-12	4.28e-09
cg21017771	9.48733	2.41568	3.9274	0.000114459	0.00280997
cg21028156	-13.3973	4.14251	-3.23411	0.00148722	0.0151182
cg21043160	7.33446	2.82454	2.5967	0.0100434	0.0498779
cg21067846	14.3976	3.59245	4.00775	8.37e-05	0.00230764
cg21112796	10.6016	3.57466	2.96578	0.0033546	0.0248051
cg21113886	-7.03561	2.2081	-3.18627	0.00165567	0.0161168
cg21119901	-7.2589	1.69369	-4.28584	2.7e-05	0.00107021
cg21120047	5.79647	1.94231	2.98432	0.003159	0.0241441
cg21142188	-3.92483	1.45569	-2.69619	0.00754424	0.0416205
cg21142420	-7.47234	2.51734	-2.96835	0.00333793	0.0247785
cg21224759	-5.86226	1.619	-3.62092	0.000364968	0.00599233
cg21258987	8.69017	2.44099	3.5601	0.000456055	0.00694591
cg21267792	-7.21373	2.05688	-3.50713	0.000552587	0.00786978
cg21283832	6.90901	1.55454	4.4444	1.47e-05	0.000697263
cg21311761	12.5461	3.98542	3.14801	0.001867	0.0173273
cg21330926	10.0916	3.84524	2.62445	0.00927438	0.0475289
cg21374587	14.2508	4.82652	2.9526	0.00348481	0.0254768
cg21410798	-6.58937	2.48625	-2.65033	0.00864368	0.0455882
cg21411291	8.93749	3.36191	2.65846	0.00841156	0.044661
cg21417660	-7.43313	2.50822	-2.96351	0.00336881	0.0248646
cg21477294	10.6842	2.94706	3.62538	0.000356937	0.0058733
cg21565451	7.18588	2.4719	2.90703	0.00401498	0.0279909
cg21593552	-5.47989	1.8924	-2.89573	0.00417472	0.0285448
cg21598868	12.333	3.98956	3.09132	0.00224428	0.0194134
cg21640139	-8.8415	2.20785	-4.00458	8.56e-05	0.0023404
cg21647584	7.68783	2.93468	2.61965	0.00942521	0.0481106
cg21664443	7.94528	2.28368	3.47915	0.000604922	0.00829435
cg21672057	-12.631	3.0219	-4.17981	4.2e-05	0.00144704
cg21693321	-5.63654	1.98295	-2.8425	0.00491497	0.0315706
cg21757148	19.3767	3.39896	5.70077	3.72e-08	9.34e-06
cg21784182	10.2266	3.32773	3.07315	0.00243459	0.020509
cg21809023	7.26961	2.75026	2.64324	0.00882438	0.0461043
cg21860846	-5.93779	1.40087	-4.23864	3.32e-05	0.00125245
cg21870760	-11.311	1.74868	-6.4683	6.2e-10	4e-07
cg21889537	-7.37741	2.72079	-2.7115	0.0072251	0.0404441
cg21900764	-4.44713	1.28525	-3.46014	0.000648822	0.00863226
cg21909660	-7.80862	2.68096	-2.91263	0.00394433	0.0276667
cg21910941	-6.74812	1.93618	-3.48528	0.000592525	0.00815191
cg21956484	-9.5341	1.94826	-4.89366	1.93e-06	0.000163133
cg22012543	-10.1178	3.37638	-2.99666	0.00303842	0.0233277
cg22049457	7.32085	2.12952	3.43779	0.000699922	0.00911225
cg22070035	14.286	3.66022	3.90304	0.000126099	0.00298899
cg22109064	-7.7581	2.19659	-3.53188	0.000502599	0.00737747
cg22172517	10.1371	2.83605	3.57437	0.000432631	0.00672829
cg22207322	-14.7468	4.28555	-3.44106	0.000695164	0.00907322
cg22252475	-8.51355	2.33745	-3.64224	0.000338171	0.00567897
cg22260627	12.8912	3.87498	3.32678	0.00103197	0.0119023
cg22322928	-9.83292	3.31137	-2.96944	0.0033324	0.0247553
cg22332157	-11.372	3.33998	-3.40482	0.000784103	0.00984761
cg22419482	9.92929	3.80708	2.60811	0.00971128	0.0489648
cg22437699	-7.53779	2.32332	-3.24441	0.0013638	0.0142618
cg22470298	-7.72511	1.83848	-4.20191	3.83e-05	0.00137142
cg22527791	-12.5994	3.70247	-3.40297	0.000794606	0.00995451
cg22539189	7.39944	1.6274	4.54678	8.9e-06	0.000483045
cg22606540	-8.85283	3.11557	-2.84148	0.0049265	0.0315706
cg22618086	-6.397	2.22461	-2.87556	0.00442198	0.0295305
cg22647743	7.5647	2.78152	2.71962	0.00704819	0.039865
cg22651103	-17.4845	1.96855	-8.88194	2.22e-16	1.14e-12
cg22655232	10.334	2.60841	3.96178	0.000101327	0.00257971
cg22660483	-8.59093	2.91075	-2.95145	0.00351352	0.0256011
cg22679626	-6.62602	2.3781	-2.78627	0.00582602	0.0354198
cg22683858	-7.2015	2.3031	-3.12686	0.00201631	0.0181573
cg22696549	-7.90682	2.73745	-2.88839	0.0042809	0.0290015
cg22705954	-9.4586	3.57892	-2.64287	0.00883854	0.0461439
cg22799132	-11.8389	4.07622	-2.90438	0.00405685	0.0281361
cg22858728	-4.21217	1.55045	-2.71674	0.00711314	0.0400397
cg22873145	-6.4643	2.38815	-2.70682	0.00731222	0.0407107
cg22880666	-10.6391	2.71388	-3.92026	0.000117448	0.00286289
cg22899869	-8.0931	3.02763	-2.67308	0.00808664	0.0436095
cg22903370	-6.53647	1.78291	-3.66619	0.000314934	0.00540314
cg22921643	4.79386	1.72853	2.77338	0.00603031	0.0360664
cg22946377	14.9919	2.79851	5.3571	2.18e-07	3.58e-05
cg22959512	-6.86491	1.34091	-5.11958	7.22e-07	8.33e-05
cg22972692	-5.75129	2.21221	-2.5998	0.00995784	0.0496335
cg22976112	7.07707	2.48047	2.85311	0.00473324	0.0307828
cg23050981	-6.89067	1.48744	-4.63256	6.21e-06	0.000374395
cg23056602	12.1832	3.43783	3.54386	0.000481918	0.00717036
cg23112505	-8.73776	2.38307	-3.6666	0.000309925	0.00535137
cg23127995	-7.2486	2.07714	-3.48971	0.000590579	0.0081429
cg23169382	-6.42261	2.3218	-2.76623	0.00618981	0.036701
cg23194060	-10.1646	2.72685	-3.72761	0.000246467	0.00458722
cg23196584	7.18899	2.75805	2.60655	0.00979994	0.049261
cg23208903	-12.6726	3.61261	-3.50788	0.000551516	0.0078654
cg23213481	-11.6411	2.97779	-3.9093	0.000122757	0.00292319
cg23223006	-5.14649	1.76405	-2.91743	0.00389164	0.0275265
cg23232084	-12.3544	2.63699	-4.68502	4.89e-06	0.000315142
cg23245497	-12.1014	4.17676	-2.89732	0.00415322	0.028482
cg23318169	10.2542	3.18022	3.22436	0.0014514	0.0148613
cg23329028	-10.2916	3.54385	-2.90407	0.00406363	0.0281361
cg23362763	-6.36887	2.42238	-2.62918	0.00915199	0.0471278
cg23391060	-6.23841	1.731	-3.60394	0.00038665	0.00624076
cg23477679	-6.65606	2.36962	-2.80892	0.00541793	0.0336329
cg23483251	-5.39871	1.53922	-3.50742	0.000549735	0.00785085
cg23527532	-6.61399	1.58737	-4.16663	4.42e-05	0.00150117
cg23530509	-7.22829	2.48451	-2.90934	0.00398514	0.0278581
cg23533179	10.0439	3.05218	3.29074	0.00116066	0.0126775
cg23552913	-10.246	3.45499	-2.96556	0.00349614	0.0255198
cg23590699	-8.82353	2.06415	-4.27466	2.84e-05	0.00110523
cg23699176	8.32577	2.64522	3.14748	0.00187641	0.0173521
cg23725323	-10.5021	2.32189	-4.52308	1e-05	0.000528753
cg23726559	-10.5534	2.86583	-3.68251	0.00029157	0.00516286
cg23756219	-4.93861	1.58431	-3.11719	0.00207447	0.0184919
cg23776892	10.9363	2.99494	3.65159	0.000336189	0.00565489
cg23783489	-5.90738	1.35217	-4.36881	1.92e-05	0.000833662
cg23839682	-7.98508	2.95055	-2.7063	0.00736376	0.040914
cg23851088	11.6106	3.61971	3.20761	0.0015962	0.0158406
cg23877661	10.7765	3.94623	2.73083	0.00682317	0.0390711
cg23896806	-6.69041	1.88231	-3.55437	0.000462675	0.006974
cg23898213	8.83109	3.21692	2.7452	0.00656377	0.0381936
cg23898859	-9.20815	3.39591	-2.71154	0.00742263	0.0411716
cg23948362	10.8905	2.24511	4.85075	2.32e-06	0.00018535
cg23955970	10.171	2.86067	3.55546	0.000462766	0.006974
cg23959569	-22.9949	7.22759	-3.18155	0.00167471	0.016214
cg24054653	-4.96262	1.90957	-2.59881	0.00997388	0.0496335
cg24084633	16.8591	3.80773	4.4276	1.5e-05	0.000710094
cg24112882	-14.3358	3.50141	-4.09429	5.98e-05	0.00184513
cg24139895	-10.6381	2.46069	-4.3232	2.33e-05	0.000962384
cg24183173	7.56335	2.81328	2.68844	0.00774659	0.0423291
cg24326574	-7.90938	2.76597	-2.85953	0.00466839	0.0305986
cg24351198	-4.71094	1.46913	-3.20662	0.0015615	0.015648
cg24381372	-9.74973	2.55502	-3.81591	0.000176459	0.00370564
cg24389217	-9.392	2.7116	-3.46364	0.000639421	0.00861839
cg24389412	-8.83883	2.62084	-3.37252	0.00087933	0.0106793
cg24447042	12.6093	4.25988	2.96001	0.00342721	0.0252234
cg24464999	-6.05447	2.25074	-2.68999	0.00771901	0.0422008
cg24468804	-14.7403	3.64518	-4.04378	7.23e-05	0.00207095
cg24508310	5.75383	2.15491	2.6701	0.00815969	0.0437973
cg24550433	-7.11262	1.85438	-3.83558	0.000163337	0.00352337
cg24559969	9.39703	3.33646	2.81647	0.00533654	0.033271
cg24596823	-9.49485	2.58899	-3.6674	0.000309598	0.00535137
cg24605995	-7.34151	2.35921	-3.11185	0.00210581	0.0186218
cg24618413	2.71288	0.997503	2.71967	0.00708262	0.0399501
cg24626756	-7.76858	2.96269	-2.62213	0.00934078	0.0477979
cg24643262	4.61089	1.57454	2.9284	0.00376042	0.0268687
cg24663569	7.43084	2.37662	3.12665	0.0020019	0.0180666
cg24678243	15.1394	4.73319	3.19857	0.00158479	0.0157729
cg24735671	-7.58806	2.82817	-2.68303	0.00799281	0.0433033
cg24764759	12.6566	3.52126	3.59433	0.000399933	0.00636375
cg24818524	-21.8271	5.66083	-3.85581	0.000154193	0.00342647
cg24882168	8.57732	2.70765	3.16781	0.00174994	0.016673
cg24883860	9.92838	3.19535	3.10713	0.00214861	0.0188547
cg24923543	-20.4197	4.51786	-4.51977	1.08e-05	0.000560973
cg24964466	-9.04776	2.0147	-4.49088	1.13e-05	0.000580946
cg24978383	-7.00183	2.5403	-2.75631	0.00632464	0.037253
cg25034591	-7.27462	2.21292	-3.28734	0.00117523	0.012796
cg25079603	8.29851	3.14243	2.64079	0.00886721	0.0462467
cg25084393	-7.35275	2.23899	-3.28395	0.00121412	0.0131087
cg25131597	-7.27472	1.98521	-3.66447	0.000317627	0.00542227
cg25177692	-7.56614	2.46828	-3.06535	0.00247487	0.0206676
cg25198830	7.70224	2.6628	2.89253	0.00419949	0.0286382
cg25248094	-12.0415	3.34088	-3.60428	0.000386756	0.00624076
cg25257360	6.7234	2.38555	2.81838	0.00525767	0.0329756
cg25270201	-20.7437	5.07613	-4.08652	6.2e-05	0.00189105
cg25316166	-8.30335	2.45666	-3.37993	0.000857577	0.0105129
cg25377867	-8.18714	1.42594	-5.74156	3.12e-08	8.7e-06
cg25420238	-11.3448	2.64086	-4.29588	2.67e-05	0.00107021
cg25422517	9.89634	2.2294	4.43901	1.43e-05	0.000683692
cg25424556	-6.0066	1.99595	-3.00939	0.00292127	0.0228158
cg25433595	-11.9183	3.75788	-3.17154	0.00173472	0.0165925
cg25478472	9.4282	2.79292	3.37575	0.000873146	0.0106419
cg25499905	-6.61512	2.20011	-3.00673	0.00294702	0.0228643
cg25514427	-14.7753	3.93696	-3.75297	0.000224487	0.00433461
cg25549255	10.4823	3.30885	3.16795	0.00175168	0.016673
cg25591670	-6.92262	2.12894	-3.25168	0.00132316	0.0139215
cg25602651	8.5849	3.06359	2.80223	0.00552342	0.0340012
cg25604547	-9.73655	2.88962	-3.3695	0.000903546	0.010922
cg25634978	-12.3626	4.0013	-3.08964	0.00226809	0.0195384
cg25652053	-5.67893	2.17146	-2.61525	0.00959137	0.0485979
cg25685741	-3.85842	1.38964	-2.77657	0.00597725	0.0359786
cg25685838	9.75998	2.63806	3.69968	0.000276341	0.00496979
cg25692732	-7.90565	2.21589	-3.56771	0.000440727	0.00680267
cg25710140	7.4878	2.19333	3.4139	0.000761812	0.00961403
cg25731337	9.62817	2.35905	4.08137	6.32e-05	0.00192222
cg25790968	7.2728	1.77086	4.10693	5.65e-05	0.00177647
cg25813820	-8.58522	2.71699	-3.15983	0.00180035	0.0169219
cg25831435	9.44158	3.59495	2.62635	0.00925897	0.0474971
cg25863147	8.33822	2.86788	2.90745	0.0040327	0.0280386
cg25863160	6.94965	2.63982	2.63263	0.00907316	0.0468704
cg25933726	-7.05337	2.39184	-2.94893	0.00354301	0.0257449
cg25936168	9.48463	3.54988	2.67182	0.00810541	0.0436552
cg25943872	-8.68508	2.27921	-3.81056	0.000180357	0.00374932
cg25996557	13.1387	4.26197	3.08278	0.00231283	0.0198312
cg26028155	6.06238	1.81286	3.3441	0.000966588	0.0114164
cg26051590	12.8225	3.67294	3.49109	0.000581572	0.00807618
cg26071410	-12.9507	4.31458	-3.00161	0.00299299	0.0231545
cg26104800	6.97785	2.45251	2.84519	0.00485748	0.0312838
cg26117336	-6.96301	1.8955	-3.67344	0.000301103	0.00523553
cg26122495	-7.21065	2.76998	-2.60314	0.00985588	0.0493937
cg26144445	-6.42485	1.38817	-4.62829	6.32e-06	0.000378886
cg26155828	-8.34324	2.1288	-3.91923	0.000118436	0.00286659
cg26185620	-12.7622	2.49174	-5.12181	6.75e-07	8.08e-05
cg26207017	-5.26677	1.95267	-2.69722	0.00753035	0.0415661
cg26222437	-11.4513	4.23869	-2.70161	0.00743492	0.0411716
cg26305090	-12.9237	2.30273	-5.61237	6.29e-08	1.35e-05
cg26335568	-15.3878	3.75713	-4.09562	5.88e-05	0.00183229
cg26362813	7.05366	1.97584	3.56995	0.000439192	0.00680267
cg26375421	-4.98605	1.73925	-2.86678	0.0045495	0.0300512
cg26395098	8.5283	2.29746	3.71205	0.00026183	0.00475308
cg26404952	10.697	3.69054	2.89849	0.00414882	0.028481
cg26417435	11.1173	3.12801	3.55409	0.000463647	0.006974
cg26464978	-11.3957	3.3098	-3.44303	0.000693437	0.00906214
cg26500539	8.95491	3.14048	2.85144	0.00478887	0.0309969
cg26506555	19.2422	6.07788	3.16595	0.0017591	0.0167171
cg26519783	-6.45431	2.37608	-2.71637	0.00715556	0.0402242
cg26550835	-11.3102	2.12555	-5.32106	2.74e-07	4.21e-05
cg26552464	-4.06568	1.33999	-3.03411	0.00271234	0.0217764
cg26624294	-6.96752	1.71397	-4.06513	6.7e-05	0.0019845
cg26674361	10.6713	2.80877	3.7993	0.000186628	0.003803
cg26688923	-12.6829	2.53366	-5.00578	1.13e-06	0.000109644
cg26741576	-4.34098	1.20515	-3.60203	0.000394664	0.00631891
cg26751631	5.59396	1.6133	3.4674	0.000653032	0.00866893
cg26780743	8.42692	2.47697	3.40211	0.000812467	0.0101176
cg26791231	-9.00634	3.15882	-2.85117	0.0047639	0.030874
cg26800155	-6.27308	1.32987	-4.71707	4.2e-06	0.000281495
cg26803301	-11.3447	2.98154	-3.80498	0.000194342	0.00389856
cg26807389	8.66585	2.13747	4.05425	6.93e-05	0.00202191
cg26889826	8.42996	3.055	2.7594	0.00627229	0.0370353
cg26907889	-7.21882	2.58179	-2.79605	0.00564232	0.0346091
cg26965695	-6.00567	2.21637	-2.70969	0.00726795	0.040553
cg27046940	-12.721	2.53062	-5.02683	1.13e-06	0.000109644
cg27049053	20.3976	5.0739	4.02011	7.94e-05	0.00222169
cg27064928	-12.3291	2.39485	-5.14818	5.93e-07	7.64e-05
cg27065374	3.11809	1.18309	2.63555	0.00899682	0.046702
cg27066211	-6.26123	2.15799	-2.90142	0.00408697	0.0282256
cg27084087	10.0031	3.08409	3.24346	0.00136215	0.0142618
cg27118658	-7.33163	1.94551	-3.76849	0.000210379	0.00411042
cg27212917	13.2038	3.52829	3.74226	0.000234971	0.00444088
cg27278294	-11.2875	4.33322	-2.60489	0.00980346	0.049261
cg27360158	-6.12105	1.66341	-3.67981	0.000300459	0.00523317
cg27381383	-12.6028	3.71086	-3.39619	0.000815051	0.0101375
cg27389609	-6.16147	2.28248	-2.69946	0.00747324	0.0413172
cg27395754	8.42708	2.3601	3.57065	0.000435566	0.00676373
cg27401562	-25.2055	6.28713	-4.00906	8.49e-05	0.00232691
cg27425779	10.9198	2.97301	3.67299	0.000299846	0.00523317
cg27429230	-5.63452	1.92843	-2.92181	0.00385929	0.0273493
cg27437966	9.45095	1.84942	5.11022	6.88e-07	8.08e-05
cg27453644	-6.29741	2.41358	-2.60916	0.00974905	0.0490833
cg27464574	-10.8483	3.52207	-3.0801	0.00234096	0.0199689
cg27480179	19.6671	5.55583	3.5399	0.000486262	0.00721417
cg27523218	-7.65482	2.86652	-2.67042	0.00815074	0.0437767
cg27550498	-4.14638	1.43072	-2.8981	0.00416346	0.0285245
cg27557909	-11.8722	3.78075	-3.14016	0.00191504	0.0176138
cg27565450	9.66849	3.03549	3.18515	0.00165883	0.0161168
cg27587954	8.67631	2.97471	2.91669	0.00391894	0.0275656
ch.X.16035608F	-3.3378	1.16141	-2.87391	0.00447436	0.0297454
ch.X.108297408F	-7.25879	2.29471	-3.16328	0.00177444	0.0168079

## Sheet: Table S6
Table S6: Female-only age-related CpGs from LSADT (FDR<0.05)
cpg	estimate	std.error	statistic	p.value	fdr
cg00011200	-8.85353	2.62872	-3.368	0.000970607	0.0103792
cg00011891	5.13226	1.80197	2.84813	0.00505837	0.033054
cg00021786	15.2082	4.45923	3.4105	0.000839653	0.00939949
cg00114625	2.62584	0.921475	2.84961	0.00511386	0.0332919
cg00114913	7.03053	2.01745	3.48486	0.000676703	0.0080765
cg00240113	4.15423	1.57124	2.64393	0.00907516	0.0497184
cg00374088	11.2232	2.33882	4.79864	4.01e-06	0.000185068
cg00378717	-19.6189	6.51209	-3.01269	0.00312676	0.0236861
cg00458505	6.97202	1.13895	6.12143	9.32e-09	1.99e-06
cg00466309	4.29978	1.5854	2.71211	0.00751358	0.043879
cg00478198	4.165	1.11232	3.74442	0.000263438	0.0040103
cg00666173	3.14766	0.826587	3.80802	0.00021284	0.0034429
cg00685229	-6.44351	1.48206	-4.34768	2.66e-05	0.000779371
cg00895705	10.4123	1.93222	5.38874	2.84e-07	2.66e-05
cg01000789	7.8934	1.88024	4.19807	4.78e-05	0.0011423
cg01058588	3.62096	1.35059	2.68101	0.00822419	0.0465502
cg01078565	14.5124	3.33117	4.35653	2.67e-05	0.000779371
cg01150083	8.17304	2.99084	2.73269	0.00703416	0.0417421
cg01397290	8.25749	2.13883	3.86076	0.000173026	0.00291734
cg01405303	3.88829	1.31065	2.96669	0.00355694	0.0259179
cg01742836	4.68319	1.25201	3.74054	0.000268478	0.00406116
cg01762011	8.73437	1.3479	6.48	1.45e-09	4.95e-07
cg01828474	4.24538	1.43814	2.95199	0.00373295	0.0266719
cg02188515	13.9296	3.67964	3.78559	0.000221973	0.00349366
cg02195366	3.57498	1.09966	3.25098	0.00145019	0.0136053
cg02276461	11.6832	1.57229	7.43067	9.39e-12	8.98e-09
cg02285579	7.82337	2.51377	3.1122	0.00223149	0.0186804
cg02286623	13.06	4.10784	3.17928	0.00180966	0.0159744
cg02291897	4.20538	1.34241	3.13272	0.00212837	0.0180064
cg02295369	-7.41114	2.3372	-3.17095	0.00189951	0.0165838
cg02333283	2.0403	0.727522	2.80445	0.00576025	0.0361102
cg02522370	9.4618	3.23281	2.92681	0.00396039	0.0276764
cg02581653	12.4932	3.0968	4.03425	8.66e-05	0.00180465
cg02615131	7.14494	1.06235	6.72559	4.43e-10	1.92e-07
cg02634083	4.87966	1.46191	3.33786	0.0010999	0.01121
cg02864732	6.17275	1.78109	3.46571	0.000697689	0.00828444
cg03043267	-7.03823	2.12801	-3.30742	0.00121104	0.011985
cg03100923	6.03998	2.13551	2.82835	0.00532414	0.0342061
cg03272642	5.28531	1.99498	2.6493	0.00901253	0.0494319
cg03360001	9.35882	3.09334	3.02548	0.00297311	0.0228848
cg03440272	16.4783	2.60891	6.31616	3.28e-09	9.42e-07
cg03580328	7.65216	2.85558	2.67972	0.00824309	0.046602
cg03658985	-6.30075	1.51564	-4.15716	5.49e-05	0.00127157
cg03748858	9.07102	3.07587	2.94909	0.00374579	0.0267038
cg03971283	-11.8257	3.81353	-3.10099	0.00232861	0.0192298
cg04037732	10.0405	2.5121	3.99686	0.0001	0.00199907
cg04065832	-9.53411	3.36712	-2.83153	0.00532308	0.0342061
cg04317640	2.86851	0.878614	3.26481	0.0014084	0.0133047
cg04376185	6.96056	1.52801	4.55532	1.13e-05	0.000417021
cg04381324	-7.8052	2.82906	-2.75894	0.0065557	0.0397416
cg04406445	5.53511	1.24726	4.43782	1.85e-05	0.00059896
cg04481865	11.9139	3.14424	3.78911	0.000219235	0.00349037
cg04495420	5.4364	1.7409	3.12275	0.0021722	0.018248
cg04552106	4.41373	1.65138	2.67276	0.00840343	0.0471959
cg04691867	7.48894	1.71094	4.37708	2.38e-05	0.000726063
cg04744025	8.80673	2.36637	3.72162	0.000284522	0.00423911
cg04765675	-7.69947	2.52337	-3.05126	0.00272394	0.0214505
cg04779297	9.93252	3.69397	2.68885	0.00802447	0.0457447
cg04820960	-8.21899	2.47667	-3.31856	0.00116425	0.0116425
cg04927982	-13.8463	4.36414	-3.17274	0.00191498	0.0166884
cg04929599	14.5173	3.1508	4.6075	9.63e-06	0.00037738
cg05032903	9.16809	1.96229	4.67214	7.04e-06	0.000296657
cg05091491	13.5677	2.67189	5.07797	1.14e-06	7.17e-05
cg05109619	5.41754	1.74804	3.09921	0.00234318	0.0192944
cg05127178	-10.6886	3.61626	-2.9557	0.00363849	0.0262132
cg05134041	7.18155	1.57077	4.57201	1.08e-05	0.000400704
cg05137263	11.784	2.69796	4.36774	2.45e-05	0.000731333
cg05196231	-9.3617	3.5215	-2.65844	0.00874688	0.0485001
cg05414241	11.3817	1.62946	6.98496	1.18e-10	6.28e-08
cg05445331	7.64628	2.0723	3.68976	0.000325943	0.0046628
cg05467600	10.7808	2.30147	4.68432	6.42e-06	0.00027271
cg05473496	-8.69153	3.25791	-2.66782	0.00852757	0.0476841
cg05479376	-12.0185	4.22624	-2.84379	0.00518122	0.0335813
cg05788681	10.7439	2.26243	4.74885	5.35e-06	0.00023585
cg05935584	7.90415	1.94864	4.05624	8.17e-05	0.00172711
cg05946161	-13.9004	3.37287	-4.12125	6.43e-05	0.00143711
cg06097615	3.3144	1.24507	2.66202	0.00874304	0.0485001
cg06104959	8.70172	2.6562	3.27601	0.00133621	0.0128512
cg06136002	3.86802	0.962398	4.01915	9.69e-05	0.00195905
cg06174815	9.98193	2.33717	4.27094	3.64e-05	0.000948427
cg06408301	9.32391	2.35024	3.96722	0.000111731	0.00215315
cg06558166	9.88761	1.78517	5.53874	1.63e-07	1.75e-05
cg06625916	5.77017	1.73862	3.31882	0.00115306	0.0115427
cg06779802	4.3816	1.60442	2.73096	0.00716963	0.0422986
cg06915915	11.0324	2.11336	5.22032	6.14e-07	4.56e-05
cg06944922	-12.4117	4.48191	-2.76929	0.00636197	0.0388624
cg06963219	13.0812	3.35251	3.9019	0.000149792	0.00264209
cg07056506	4.79845	1.62062	2.96087	0.00364385	0.0262313
cg07200487	10.3759	3.44795	3.0093	0.00309687	0.0235324
cg07344627	15.574	4.80829	3.23899	0.00149444	0.0138707
cg07446674	3.11331	0.926372	3.36075	0.00101463	0.0106592
cg07674075	4.89747	1.81754	2.69455	0.00794031	0.0454275
cg07861180	5.57283	1.46637	3.80042	0.000214847	0.00345274
cg07862274	-4.7255	1.56267	-3.02399	0.00299794	0.0229834
cg07868857	14.1289	5.26585	2.68312	0.00810543	0.0460689
cg07880562	10.2264	2.48008	4.1234	6.12e-05	0.00138361
cg07954607	6.3388	1.88909	3.35547	0.00101447	0.0106592
cg07973464	9.26726	2.43783	3.80143	0.000214794	0.00345274
cg08202860	3.63067	0.919618	3.94801	0.000126717	0.00234769
cg08279515	6.71571	2.05326	3.27076	0.00133956	0.0128705
cg08291693	5.35996	1.88685	2.84069	0.00512589	0.0333357
cg08311689	3.87145	1.39553	2.77417	0.00629136	0.03853
cg08341987	-7.94525	2.74162	-2.89801	0.00442004	0.0299685
cg08405463	3.74601	1.3497	2.77543	0.00628108	0.0384998
cg08479532	6.56347	1.25661	5.22317	6.41e-07	4.71e-05
cg08622149	-6.28295	2.023	-3.10576	0.00235451	0.0193212
cg08704539	7.3572	2.7591	2.66652	0.00854535	0.0476904
cg08798116	5.44338	1.8288	2.97648	0.00342534	0.0252477
cg08950703	4.62101	1.53596	3.00855	0.00314209	0.0237833
cg08969352	4.29412	1.3682	3.13851	0.00206988	0.0176366
cg08998989	8.32332	3.11736	2.66999	0.00841232	0.0471959
cg09072865	5.46109	1.87694	2.90957	0.00420104	0.0287487
cg09091181	3.18861	1.14007	2.79685	0.00590393	0.0368177
cg09121987	12.5007	1.92662	6.48841	1.5e-09	4.95e-07
cg09307104	6.22933	2.11332	2.94766	0.00372872	0.0266616
cg09406238	4.00714	1.39057	2.88165	0.00460616	0.0309017
cg09523866	-11.4581	3.56076	-3.21789	0.00163215	0.014818
cg09610569	7.05106	2.4625	2.86338	0.00478417	0.0316956
cg09614506	4.54634	1.63269	2.78458	0.00610164	0.0378041
cg09622432	13.452	3.32826	4.04175	8.64e-05	0.00180302
cg09720515	3.34576	0.995515	3.36083	0.00101178	0.0106592
cg09731029	12.1351	3.29417	3.68381	0.000328805	0.00468461
cg09790289	2.96602	1.05958	2.79925	0.00582743	0.0364596
cg09803537	-8.28454	2.78185	-2.97806	0.00339643	0.025112
cg09821007	9.76029	2.09398	4.66111	7.63e-06	0.00031556
cg09978401	6.38918	1.8005	3.54856	0.000532792	0.00676426
cg09985072	3.78185	1.37667	2.7471	0.00680097	0.0407632
cg10169869	-11.0819	3.99238	-2.77576	0.00621048	0.0381569
cg10172210	-9.85295	2.59962	-3.79015	0.000220701	0.00349297
cg10286673	5.67829	1.68471	3.37048	0.000983762	0.010473
cg10308137	-13.114	4.07438	-3.21865	0.0015999	0.0145667
cg10451760	2.82938	0.735206	3.84841	0.00018269	0.00304749
cg10703213	10.8296	3.5087	3.08651	0.00241872	0.0196998
cg10717149	3.24444	0.938261	3.45793	0.000730939	0.00852168
cg10860619	2.45563	0.707461	3.47105	0.000702819	0.00829847
cg10991514	12.582	2.1268	5.91594	2.23e-08	4.05e-06
cg11308037	4.32517	1.37469	3.1463	0.00201765	0.0173148
cg11320369	-16.2691	3.2583	-4.99312	1.78e-06	0.000100071
cg11409998	12.1995	2.53309	4.81608	3.79e-06	0.000179393
cg11638117	9.28449	3.02272	3.07157	0.00252562	0.0203032
cg11654517	-8.52029	2.86171	-2.97734	0.00341145	0.0251842
cg11902811	5.57711	2.03629	2.73886	0.00695216	0.0414356
cg12147998	-10.3496	3.50505	-2.95277	0.00371601	0.0266304
cg12472218	5.40096	1.18141	4.57162	1.04e-05	0.000393068
cg12501871	10.3196	2.12022	4.86723	2.93e-06	0.000145872
cg12523974	10.9026	3.83903	2.83993	0.00517142	0.0335633
cg12747864	3.15128	1.11597	2.82381	0.0054448	0.0347664
cg12950231	-3.92148	1.41081	-2.7796	0.00617647	0.0381155
cg12978205	-9.30961	2.79552	-3.33018	0.00111876	0.0113419
cg13024202	6.66419	1.59764	4.17127	5.37e-05	0.0012471
cg13130271	3.94475	0.805525	4.89711	2.63e-06	0.000135198
cg13192819	6.17404	2.08363	2.96312	0.00365436	0.0262872
cg13675330	18.4092	5.54534	3.31976	0.00114628	0.011511
cg13775533	10.2572	1.07748	9.51964	0	0
cg13987972	9.92595	3.7104	2.67517	0.00833138	0.0469623
cg14191292	-6.66225	2.4245	-2.74789	0.00676481	0.0406504
cg14315663	6.81398	2.27692	2.99263	0.00324288	0.024411
cg14318199	-7.38462	2.53105	-2.91761	0.004183	0.0286869
cg14322166	7.75437	1.72281	4.50101	1.4e-05	0.000490235
cg14386202	10.5946	3.30108	3.20944	0.00163476	0.0148276
cg14519153	-8.71516	2.63805	-3.30364	0.00124712	0.0122534
cg14541448	7.34474	2.32387	3.16057	0.00191822	0.0167014
cg14727709	8.99407	2.06857	4.34796	2.57e-05	0.000758187
cg14828865	7.09027	2.12475	3.33698	0.0010998	0.01121
cg14993186	9.4895	3.46304	2.74022	0.00693274	0.0413714
cg14996916	-11.4097	2.55366	-4.46799	1.65e-05	0.000549648
cg15380114	-5.24399	1.86502	-2.81175	0.00562192	0.035546
cg15806723	6.82396	2.02669	3.36705	0.000981367	0.0104592
cg15816181	7.35915	1.18997	6.18431	6.26e-09	1.57e-06
cg15870809	11.395	4.18538	2.72257	0.00726866	0.0427358
cg15879104	4.30563	1.60335	2.68539	0.0081245	0.0461225
cg16059374	7.35334	2.50068	2.94054	0.00383425	0.0271321
cg16104517	11.5472	2.8207	4.09372	6.91e-05	0.00151847
cg16108684	4.08329	1.22925	3.32179	0.00113704	0.0114664
cg16221895	5.16973	1.43579	3.60062	0.000438143	0.00583377
cg16401529	13.2028	4.49706	2.93587	0.00385501	0.0272588
cg16403901	4.03212	1.21566	3.31682	0.00117453	0.0117208
cg16414561	8.06906	2.73025	2.95543	0.00363294	0.026212
cg16550477	5.86704	1.75286	3.34713	0.00103575	0.0108334
cg16617243	10.5631	2.37931	4.43955	1.78e-05	0.00058526
cg16626088	11.0809	2.11303	5.24406	5.23e-07	4.1e-05
cg16627148	-11.2906	3.0194	-3.73936	0.000267868	0.00405834
cg16746539	4.40146	1.56007	2.82133	0.00552555	0.0350526
cg16830479	7.57809	2.39433	3.16501	0.00189302	0.0165423
cg16925682	-6.26985	2.11283	-2.96752	0.0035291	0.0257854
cg16963297	8.11255	2.14639	3.77963	0.000230051	0.00358722
cg16976875	5.1384	1.5407	3.33511	0.00109426	0.01121
cg17069068	-10.0337	2.3596	-4.25229	3.71e-05	0.000964243
cg17223593	6.86372	2.53371	2.70897	0.00757513	0.0441037
cg17281810	-10.7863	3.00407	-3.59058	0.000451394	0.00594398
cg17292622	6.95271	1.94787	3.56939	0.000493935	0.0063725
cg17401837	-7.10896	2.47084	-2.87714	0.00466886	0.0312565
cg17499479	-13.8308	4.44316	-3.11284	0.00226143	0.0188485
cg17529435	-10.228	3.37711	-3.02864	0.00292718	0.022659
cg17553592	7.60344	1.1272	6.74541	3.54e-10	1.69e-07
cg17588626	5.4308	1.36261	3.98559	0.000107572	0.00209447
cg17639056	6.58463	2.17744	3.02402	0.00297217	0.0228848
cg17733714	6.79278	1.42913	4.75308	4.98e-06	0.000221575
cg17749360	5.76022	2.15079	2.67819	0.00831606	0.0469211
cg17852104	13.5277	3.6661	3.68994	0.000315396	0.00455467
cg17865482	9.58599	3.22104	2.97605	0.00346405	0.0254741
cg17935021	-8.08912	1.87577	-4.31242	3.39e-05	0.000903957
cg18273575	8.07493	2.28392	3.53556	0.000550785	0.00693742
cg18420843	6.90542	1.83926	3.75446	0.000250808	0.00384868
cg18506674	-7.33687	1.55992	-4.70338	6.01e-06	0.000259839
cg18689730	2.84189	0.985229	2.8845	0.00453878	0.0305999
cg18769303	5.54235	1.94831	2.8447	0.00508179	0.0331391
cg18960294	8.67015	2.72754	3.17874	0.00186608	0.0163218
cg18989810	4.36783	1.59563	2.73737	0.00700289	0.0416827
cg18989977	-9.40549	2.74618	-3.42494	0.000803909	0.00911669
cg18998000	5.06369	1.57014	3.225	0.00156387	0.0142931
cg19162841	7.69094	1.49778	5.13488	9.08e-07	6.16e-05
cg19168249	-6.24115	2.22398	-2.80629	0.00571848	0.0360136
cg19194595	6.23438	2.24605	2.77571	0.00625958	0.0384339
cg19407410	9.48263	1.49496	6.34304	3.76e-09	1e-06
cg19532714	-10.3704	3.76586	-2.7538	0.00670543	0.0403677
cg19535369	-8.22937	2.77144	-2.96935	0.00357193	0.0259876
cg19687650	10.0794	3.66375	2.75111	0.00669899	0.0403544
cg19800913	5.68284	2.08494	2.72566	0.00724163	0.0426293
cg19895492	-7.43768	2.30397	-3.2282	0.00155408	0.0142341
cg20015269	5.35839	1.49398	3.58664	0.000467097	0.00610033
cg20018767	14.1673	3.46545	4.08817	7.17e-05	0.00157117
cg20081453	9.94086	3.03666	3.27361	0.0013225	0.0127322
cg20121427	7.14839	1.6522	4.3266	2.84e-05	0.000811634
cg20122617	5.47314	1.76199	3.10622	0.0022776	0.0189504
cg20133129	-6.50144	1.86597	-3.48422	0.000656224	0.00792109
cg20202246	6.26282	2.07946	3.01176	0.00304433	0.0232273
cg20291321	4.56414	1.37334	3.32338	0.00114446	0.0115048
cg20445038	2.95054	0.996572	2.96069	0.00362911	0.0262041
cg20473379	-7.2959	2.75034	-2.65273	0.00898735	0.0493678
cg20484507	3.38994	1.05237	3.22124	0.00161923	0.0147147
cg20485230	-12.2622	4.18067	-2.93307	0.00394228	0.0276104
cg20501527	9.31999	3.04539	3.06036	0.00264182	0.0209766
cg20517444	7.58858	2.67717	2.83455	0.00527335	0.034086
cg20749341	3.74787	1.02076	3.67166	0.000351629	0.00492899
cg21016188	4.2398	1.56313	2.71237	0.00754677	0.0439653
cg21142738	-9.50726	3.38384	-2.80961	0.00569752	0.0359358
cg21284493	5.16821	1.54898	3.33653	0.00109608	0.01121
cg21302017	29.913	8.65875	3.45465	0.000734297	0.00854
cg21331812	6.23205	1.88963	3.29803	0.00126772	0.0123541
cg21362390	11.0984	2.16318	5.13059	8.79e-07	6.04e-05
cg21484182	20.0095	3.7085	5.39559	2.59e-07	2.59e-05
cg21634944	5.1805	1.82977	2.83123	0.00528585	0.0341207
cg21881821	6.08618	2.21076	2.75298	0.00662574	0.0400392
cg22044068	-15.24	3.53484	-4.31135	3.04e-05	0.000852723
cg22053855	7.31002	2.48006	2.94752	0.00374115	0.0266906
cg22268449	-8.55974	2.54857	-3.35864	0.00100474	0.0106237
cg22451002	-8.15234	2.9338	-2.77876	0.00618298	0.0381155
cg22702707	-11.8378	2.91108	-4.06647	8.03e-05	0.00171377
cg22776211	6.02351	0.918022	6.5614	1.05e-09	4.04e-07
cg22926378	-8.53333	2.8444	-3.00004	0.00323659	0.0244021
cg22969661	2.97732	1.10444	2.69577	0.00798675	0.0456113
cg23064627	10.3266	2.49117	4.14526	6.18e-05	0.00139152
cg23251359	11.8142	1.56018	7.57237	4.67e-12	5.58e-09
cg23356769	3.33642	1.24096	2.68859	0.0080465	0.0458115
cg23429746	5.23539	1.15791	4.5214	1.38e-05	0.000487873
cg23503517	5.57974	1.40211	3.97953	0.000111093	0.00214989
cg23508470	-6.57471	2.44434	-2.68977	0.00796948	0.0455399
cg23517015	8.22163	1.80518	4.55447	1.16e-05	0.000423886
cg23522780	11.6464	3.29707	3.53235	0.000553016	0.00694284
cg23627980	4.32229	1.46825	2.94384	0.00377948	0.0268239
cg23690264	6.16465	2.05273	3.00314	0.00314872	0.0238147
cg23722334	9.47383	2.54652	3.7203	0.000285246	0.00423911
cg23731466	5.08827	1.61163	3.15721	0.00198016	0.0171144
cg23946499	9.80109	2.92762	3.3478	0.00104735	0.0108936
cg23949599	-6.19492	2.07407	-2.98684	0.00340362	0.0251458
cg23989768	-8.79744	2.57848	-3.41187	0.00084362	0.00942174
cg24157854	6.27852	2.22407	2.82299	0.00544113	0.0347664
cg24186901	5.88718	1.45316	4.05129	8.34e-05	0.00175278
cg24187351	11.0795	3.29434	3.36319	0.000989333	0.0105089
cg24275475	13.7666	3.37465	4.07941	7.34e-05	0.00158809
cg24670916	5.10888	1.78294	2.86543	0.00478316	0.0316956
cg24783624	6.96392	2.33241	2.98572	0.00334119	0.0248768
cg24790801	3.1874	1.03595	3.07677	0.00257215	0.0205772
cg24844608	-10.7139	2.46941	-4.33866	2.77e-05	0.000801167
cg25132467	2.91478	0.97672	2.98425	0.00335751	0.0249207
cg25205946	6.1878	2.2182	2.78956	0.00599426	0.0372253
cg25236484	7.25809	1.6733	4.3376	2.82e-05	0.00080739
cg25259815	8.56101	2.7742	3.08593	0.0024192	0.0196998
cg25440309	7.53729	2.55952	2.9448	0.0037612	0.0267658
cg25452717	13.2041	2.99769	4.40474	2.2e-05	0.000681725
cg25528646	9.00685	1.26358	7.12802	5.52e-11	4.06e-08
cg25530944	-11.6946	2.38196	-4.90966	2.66e-06	0.000135879
cg25823790	5.45355	1.57786	3.45629	0.000725764	0.00847167
cg25848037	-7.34108	2.51877	-2.91455	0.00413194	0.0284797
cg25888700	7.5751	1.48326	5.10706	1.08e-06	6.99e-05
cg25914109	11.6062	2.9091	3.98962	0.000106639	0.00208907
cg25923284	-5.52298	1.28779	-4.28874	3.46e-05	0.000913112
cg25940844	4.69752	1.26516	3.71299	0.000306162	0.00445496
cg25954223	-9.60556	3.37061	-2.8498	0.00511568	0.0332919
cg26023405	2.75187	0.872604	3.15363	0.00199868	0.0172294
cg26059639	6.55475	2.12286	3.0877	0.00244292	0.0197918
cg26340529	7.88425	2.93272	2.68837	0.00800636	0.045696
cg26351354	5.93491	1.94622	3.04946	0.00273299	0.0214863
cg26359958	15.4248	3.51377	4.3898	2.12e-05	0.000666401
cg26368752	8.85548	3.09488	2.86133	0.00483778	0.0319401
cg26401825	8.0332	2.04526	3.92772	0.000135578	0.00245506
cg26682103	3.78614	1.07609	3.51844	0.000582881	0.0072746
cg26777760	8.77804	1.66844	5.26123	5.32e-07	4.1e-05
cg26816294	-10.1896	2.8237	-3.60861	0.000424697	0.00570239
cg26899005	-7.83698	2.81594	-2.78308	0.00611095	0.0378372
cg27047283	4.87884	1.50484	3.2421	0.00149102	0.0138659
cg27069132	4.10659	1.22213	3.3602	0.00100406	0.0106237
cg27309655	12.7533	2.41529	5.28024	4.53e-07	3.76e-05
cg27329995	5.12413	1.85128	2.76789	0.00645176	0.0392375
cg27471304	7.37513	2.43948	3.02324	0.00301286	0.0230424
cg27501723	4.58124	1.08796	4.21086	4.62e-05	0.00112207
cg27543728	2.84346	1.03404	2.74985	0.00680586	0.0407669
cg27595778	5.68477	2.10351	2.70251	0.00770673	0.0444637
cg27665489	6.72954	1.87067	3.59738	0.000442441	0.00587871
cg00037117	8.11318	1.88898	4.295	3.26e-05	0.000881865
cg00072799	-14.5784	2.37656	-6.13424	8.41e-09	1.96e-06
cg00098732	-7.74755	2.40015	-3.22795	0.0015425	0.0141519
cg00117663	10.3634	3.02063	3.43088	0.000780391	0.00894549
cg00120172	9.02275	2.65953	3.39261	0.000907018	0.0098769
cg00188971	11.1521	2.60202	4.28592	3.28e-05	0.000883392
cg00203804	7.10506	1.65198	4.30095	3.35e-05	0.000896551
cg00267352	-11.5023	3.5011	-3.28534	0.0012647	0.0123373
cg00291222	-13.163	2.84652	-4.62426	8.44e-06	0.000340835
cg00331433	-3.72821	1.33754	-2.78736	0.0060909	0.037762
cg00378473	-13.5493	4.05181	-3.344	0.0010583	0.0109614
cg00389918	14.564	3.03519	4.79836	3.9e-06	0.000180836
cg00390049	-6.00589	2.14039	-2.80598	0.00577183	0.0361591
cg00409000	13.4366	4.79157	2.80421	0.00570329	0.0359417
cg00426668	-7.28886	2.0359	-3.58016	0.000476747	0.00619252
cg00452819	-6.38742	2.1036	-3.03642	0.00286761	0.0223062
cg00456723	5.73594	2.12435	2.70009	0.00777453	0.0447575
cg00459767	14.6052	2.97629	4.90718	2.55e-06	0.000132368
cg00473051	-14.2458	3.86586	-3.68503	0.000325708	0.0046628
cg00484940	10.0632	2.26653	4.4399	1.91e-05	0.000611329
cg00488364	-17.2543	4.46107	-3.86775	0.000165251	0.00283118
cg00525383	8.02027	2.18307	3.67384	0.000332073	0.00471711
cg00586321	7.50047	2.13564	3.51204	0.000602755	0.00746417
cg00595697	11.0144	2.76336	3.98587	0.000108804	0.00211416
cg00596686	14.2834	3.15666	4.52486	1.29e-05	0.000464865
cg00606069	12.5272	2.15241	5.82007	3.94e-08	6.18e-06
cg00668694	-4.77688	1.54741	-3.08701	0.00243487	0.01976
cg00705055	7.81858	2.42455	3.22475	0.00157245	0.0143578
cg00713642	9.42255	2.80706	3.35674	0.00101764	0.0106737
cg00719224	8.01554	2.45673	3.26268	0.00139167	0.0132093
cg00723973	10.121	3.02387	3.34702	0.00105356	0.0109241
cg00763907	8.12766	2.10454	3.86196	0.000166882	0.00283878
cg00775286	7.20753	2.65196	2.71781	0.00735013	0.0431617
cg00803922	-8.44716	3.13064	-2.69822	0.00777638	0.0447575
cg00812293	16.7071	3.11584	5.36197	3.28e-07	2.96e-05
cg00815770	-10.5025	3.45626	-3.0387	0.00282424	0.0220406
cg00816548	-11.6551	3.42634	-3.40161	0.000874428	0.0096419
cg00850648	14.6672	4.08688	3.58885	0.000449747	0.00593865
cg00878023	9.07395	2.61301	3.47261	0.000689235	0.00819538
cg00890110	16.7286	3.37147	4.9618	2.03e-06	0.000111121
cg00908601	-12.6992	1.82357	-6.96388	1.09e-10	6.11e-08
cg00909097	-9.16087	2.74553	-3.33664	0.00110363	0.0112361
cg00910720	-10.2268	2.41694	-4.23131	4.08e-05	0.00103451
cg00911962	8.30564	2.80192	2.96427	0.00358089	0.0260308
cg00920314	9.21461	2.68346	3.43385	0.000789725	0.00899853
cg00934057	9.56794	3.07958	3.1069	0.00227925	0.0189504
cg00937263	4.15985	1.53257	2.71429	0.00758636	0.0441422
cg00948677	-10.4385	2.502	-4.17208	5.18e-05	0.0012079
cg00975326	-9.55879	2.92798	-3.26464	0.00136554	0.0130546
cg00977690	-5.82544	2.12006	-2.74778	0.00677993	0.0406737
cg01004447	7.25588	1.60146	4.53079	1.22e-05	0.000445324
cg01008919	10.7943	3.67083	2.94057	0.00386154	0.0272848
cg01058688	14.2766	4.07422	3.50412	0.000606113	0.00749605
cg01072750	8.487	2.81553	3.01436	0.00305189	0.0232464
cg01078706	-8.42619	2.56633	-3.28336	0.00129028	0.0124975
cg01086868	-8.977	3.13776	-2.86095	0.00493919	0.0324247
cg01104810	9.93574	2.35144	4.22538	4.17e-05	0.00105014
cg01118900	17.9488	3.50286	5.12405	1.01e-06	6.58e-05
cg01145939	5.6898	2.12395	2.67888	0.00836526	0.0470977
cg01210880	-11.3304	3.44804	-3.28604	0.00127156	0.012379
cg01218690	20.3107	4.08313	4.97429	1.81e-06	0.000101044
cg01243226	-6.37579	2.19483	-2.90491	0.00426715	0.0291178
cg01283227	-20.5327	2.85518	-7.19139	4.12e-11	3.28e-08
cg01302641	-5.44794	1.15867	-4.70188	6.03e-06	0.000259839
cg01316390	-5.17987	1.91381	-2.70658	0.00762135	0.0441844
cg01319581	4.30762	1.33701	3.22185	0.00158589	0.0144529
cg01383599	9.31025	2.77633	3.35344	0.00104641	0.0108936
cg01410230	-7.4308	2.53314	-2.93344	0.00390619	0.027438
cg01423027	-7.64092	1.03148	-7.40771	1.34e-11	1.16e-08
cg01480550	13.288	3.83775	3.46246	0.000722373	0.00845096
cg01498090	-16.172	3.01084	-5.37125	3.08e-07	2.8e-05
cg01501252	-7.57856	1.80705	-4.19389	4.66e-05	0.00112903
cg01542035	10.8572	3.63423	2.98748	0.00329592	0.0246849
cg01545419	6.17965	1.87524	3.29539	0.00123833	0.0121795
cg01558501	15.3499	2.73804	5.60616	1.16e-07	1.37e-05
cg01579322	6.80278	1.20344	5.65278	8.91e-08	1.12e-05
cg01607721	10.2942	3.24718	3.17021	0.00185169	0.0162405
cg01627510	9.53351	2.22479	4.28512	3.46e-05	0.000913112
cg01730177	-6.4382	1.93064	-3.33475	0.00107471	0.0110475
cg01752030	-5.11327	1.2563	-4.0701	8.29e-05	0.00174507
cg01768144	10.9069	3.6001	3.02962	0.0029146	0.0225799
cg01771673	6.11381	2.21929	2.75485	0.00661273	0.0399859
cg01776229	8.96883	3.12043	2.87423	0.00464832	0.0311627
cg01798163	6.09582	2.08749	2.92017	0.00403341	0.0280228
cg01813224	-18.1723	4.82595	-3.76554	0.000245118	0.00378743
cg01817230	6.9044	1.70535	4.04868	8.89e-05	0.00183405
cg01818727	-12.9987	4.67482	-2.78059	0.00611805	0.0378476
cg01824095	20.843	3.5186	5.92367	2.15e-08	4.05e-06
cg01843978	-10.5742	3.78617	-2.79285	0.00593694	0.0369994
cg01852560	6.64794	2.20686	3.0124	0.00305413	0.0232464
cg01852992	5.98774	2.0611	2.90512	0.00426036	0.0290922
cg01872771	8.39753	2.17047	3.869	0.000161718	0.00279571
cg01886810	5.05418	1.31005	3.85799	0.0001729	0.00291734
cg01908742	9.61925	3.04057	3.16364	0.00190746	0.0166381
cg01932223	-14.5778	4.31849	-3.37568	0.000945994	0.0101843
cg01959381	8.71232	1.66463	5.23378	5.82e-07	4.41e-05
cg01961936	7.80476	2.14731	3.63467	0.000391993	0.00536884
cg01962233	-9.15958	3.44046	-2.66231	0.00865673	0.0481713
cg01975035	9.47119	2.84495	3.32912	0.00109797	0.01121
cg01988541	9.10783	3.16651	2.8763	0.00465321	0.0311736
cg01996723	7.28318	2.46069	2.95981	0.00362898	0.0262041
cg02007259	9.22588	2.46118	3.74857	0.000253445	0.00388291
cg02031392	-11.9791	3.97754	-3.01169	0.0030991	0.0235324
cg02032561	8.85102	3.25817	2.71656	0.00740964	0.0434045
cg02033323	5.13179	1.63334	3.1419	0.00202684	0.0173781
cg02116333	10.127	3.16633	3.19835	0.00168884	0.0152192
cg02144050	8.04433	2.10191	3.82715	0.000196773	0.0032361
cg02151408	12.3814	3.08403	4.01469	9.62e-05	0.00195557
cg02167358	-9.302	2.50773	-3.70933	0.000291952	0.00432053
cg02173072	7.30792	1.8712	3.90548	0.000143517	0.002559
cg02189483	16.5373	3.67283	4.5026	1.4e-05	0.000490235
cg02200373	-4.03439	1.4191	-2.84291	0.00513519	0.0333735
cg02263509	13.2164	4.32163	3.05821	0.00265022	0.0210084
cg02283106	-12.5502	2.80402	-4.4758	1.69e-05	0.000561159
cg02362246	-6.23466	2.35194	-2.65086	0.008955	0.0493149
cg02395364	10.3577	3.48966	2.96811	0.00350201	0.0256726
cg02424254	11.6562	3.52228	3.30927	0.00119173	0.011843
cg02424670	10.6413	2.43557	4.3691	2.42e-05	0.000728167
cg02437314	11.3398	2.61826	4.33103	2.75e-05	0.000799865
cg02447370	11.8298	2.26426	5.22459	7.52e-07	5.36e-05
cg02458532	10.4068	3.39203	3.06801	0.00257659	0.0205955
cg02459151	9.27508	3.17168	2.92435	0.00402869	0.0280104
cg02469604	-11.9554	3.47771	-3.43771	0.00078442	0.0089551
cg02471578	9.49733	3.2258	2.94418	0.00375275	0.0267334
cg02529390	8.66305	2.15554	4.01898	9.4e-05	0.00192915
cg02547167	20.4119	4.79019	4.26119	3.58e-05	0.000939234
cg02616434	14.1597	2.3971	5.90701	2.25e-08	4.05e-06
cg02620228	-7.71608	2.58442	-2.98561	0.00335263	0.0249038
cg02629737	7.70092	2.32213	3.31632	0.0011729	0.0117168
cg02811156	8.75019	2.48028	3.5279	0.000579783	0.00724539
cg02830744	-8.72808	2.53985	-3.43645	0.000782768	0.0089551
cg02830865	-16.6237	4.52854	-3.67088	0.000334077	0.00473152
cg02868201	9.29149	2.35442	3.9464	0.000122446	0.00228184
cg02895192	-9.43343	2.83208	-3.33092	0.00111067	0.0112837
cg02910451	-7.82819	2.8817	-2.71651	0.0073845	0.0432924
cg02940028	-14.4489	3.86118	-3.74209	0.000264556	0.00402091
cg02949713	11.8761	4.15363	2.85921	0.00485518	0.0320328
cg02989381	9.44618	3.11384	3.03361	0.00288489	0.0224224
cg02992777	-13.0601	2.78774	-4.68484	6.25e-06	0.000268139
cg02998206	11.1615	1.97027	5.66494	7.17e-08	9.66e-06
cg02998933	-5.36646	1.41509	-3.7923	0.000219426	0.00349037
cg03019842	-8.40922	3.05685	-2.75094	0.00685021	0.0409668
cg03031520	7.90054	2.68504	2.94243	0.00377219	0.0267972
cg03073000	-6.53133	2.11248	-3.09178	0.00241831	0.0196998
cg03090449	6.59888	1.41818	4.65306	7.69e-06	0.00031556
cg03096488	7.08046	2.03612	3.47742	0.000669242	0.00801749
cg03122476	9.95736	2.04477	4.86967	2.8e-06	0.000139963
cg03122511	-9.51904	3.44013	-2.76705	0.00641211	0.039106
cg03159836	-8.0914	1.62041	-4.99342	1.76e-06	9.96e-05
cg03183106	20.2456	3.34828	6.04658	1.43e-08	2.97e-06
cg03211244	13.5562	2.03044	6.67647	5.43e-10	2.26e-07
cg03252296	-11.9723	4.16973	-2.87125	0.00470128	0.0313637
cg03291819	9.82276	3.2901	2.98555	0.00337128	0.0250035
cg03313909	10.7473	3.27931	3.2773	0.00131619	0.0127227
cg03328165	7.96949	2.96594	2.68701	0.00808721	0.0459927
cg03370682	-7.50679	2.61486	-2.87082	0.00469938	0.0313637
cg03449040	6.14036	1.46097	4.20294	4.88e-05	0.00115657
cg03455762	-9.96207	2.20662	-4.51462	1.33e-05	0.000472622
cg03477368	3.90437	1.23679	3.15686	0.00198176	0.0171144
cg03487966	-10.116	3.02536	-3.34375	0.00104951	0.0108939
cg03553451	11.3266	2.23314	5.07204	1.16e-06	7.2e-05
cg03575468	-12.9292	3.46295	-3.73359	0.000270776	0.00406377
cg03577944	16.3496	4.86005	3.36408	0.000988818	0.0105089
cg03578806	6.09598	1.9962	3.0538	0.00268341	0.0212154
cg03598440	11.241	2.84449	3.95186	0.000119481	0.0022485
cg03660876	14.9574	2.85147	5.24548	5.42e-07	4.15e-05
cg03665601	-10.5789	2.53272	-4.1769	5.04e-05	0.00118939
cg03689540	12.9363	2.70811	4.77689	4.43e-06	0.000200861
cg03692134	4.9377	1.58449	3.11627	0.00223401	0.0186814
cg03692149	9.70253	1.98221	4.8948	2.54e-06	0.000132368
cg03697809	11.9157	3.31041	3.59947	0.000436501	0.00582619
cg03773146	4.10235	1.50025	2.73445	0.00708662	0.0419753
cg03790146	-9.09542	3.36197	-2.70539	0.00762969	0.0442059
cg03791917	-4.51555	1.17313	-3.84915	0.000182977	0.00304749
cg03810479	-8.45301	2.86211	-2.95342	0.00370008	0.0265623
cg03834574	4.53289	1.30314	3.47843	0.000678451	0.00808727
cg03838168	-5.03706	1.89773	-2.65426	0.00883598	0.0488277
cg03845359	7.41329	2.36065	3.14036	0.00203734	0.0174368
cg03867952	10.8848	2.55801	4.25519	3.89e-05	0.000996851
cg03964424	9.77341	3.02603	3.22977	0.00151868	0.0140333
cg03995238	-2.7583	0.741551	-3.71963	0.00029413	0.00433933
cg04032096	-12.178	2.63284	-4.62541	8.22e-06	0.000334462
cg04032861	-5.62661	2.10917	-2.66769	0.0085892	0.0479071
cg04064330	4.01788	1.39942	2.87112	0.00474006	0.0314831
cg04069311	-9.31407	3.41134	-2.73033	0.00711771	0.0420552
cg04101819	8.48823	2.44905	3.46592	0.000703113	0.00829847
cg04177332	12.7127	3.22169	3.94598	0.000121382	0.00226644
cg04182474	13.8987	2.8257	4.91867	2.32e-06	0.000123135
cg04189697	8.65055	2.97068	2.91197	0.0041781	0.0286738
cg04205692	-6.93248	2.51984	-2.75116	0.00678179	0.0406737
cg04221167	8.47333	2.50198	3.38665	0.000912162	0.00992067
cg04233717	-8.06066	2.66445	-3.02526	0.00297258	0.0228848
cg04253298	8.85978	2.65471	3.33738	0.00109807	0.01121
cg04290766	10.0907	2.6692	3.78042	0.000225332	0.00353724
cg04293108	14.6188	4.0525	3.60737	0.000424253	0.00570239
cg04300278	7.7288	1.60556	4.81376	3.9e-06	0.000180836
cg04303560	-16.8883	4.23509	-3.9877	0.000103351	0.00205841
cg04317926	6.50219	1.94706	3.3395	0.0010723	0.0110465
cg04335355	-6.17901	1.61836	-3.81808	0.000204967	0.00333814
cg04336572	10.8054	3.51953	3.07014	0.00262491	0.0208596
cg04337034	9.0037	2.00647	4.48733	1.45e-05	0.000500547
cg04397441	11.3205	3.6265	3.12161	0.00216116	0.0181872
cg04414245	6.59629	1.55479	4.24256	3.85e-05	0.000993024
cg04427987	5.32191	1.93618	2.74866	0.00682986	0.0408851
cg04474375	10.6334	2.90072	3.66577	0.000345252	0.0048604
cg04486022	6.677	2.47885	2.69359	0.007872	0.0451177
cg04515986	-14.3958	3.93382	-3.65949	0.000352445	0.00493319
cg04532200	7.77142	2.1979	3.53583	0.000563346	0.00705844
cg04562662	4.85113	1.73776	2.7916	0.005952	0.0370594
cg04586456	8.77092	2.56624	3.41781	0.000815004	0.00922064
cg04587983	6.63964	1.64484	4.03665	9.22e-05	0.00189531
cg04640677	-5.06092	1.82505	-2.77302	0.00632174	0.038645
cg04646860	9.48756	3.50607	2.70604	0.00760315	0.0441524
cg04659622	-7.01968	2.6472	-2.65174	0.00892638	0.0492419
cg04675170	6.65582	2.46276	2.70259	0.00773198	0.0445807
cg04681171	7.77897	2.53605	3.06736	0.00258301	0.0206123
cg04734446	4.12282	1.46956	2.80547	0.0056986	0.0359358
cg04740028	8.53017	2.9218	2.91949	0.00406043	0.0281492
cg04768312	-14.3309	4.8556	-2.95142	0.00370372	0.0265623
cg04774951	-9.54483	3.50694	-2.7217	0.00727759	0.042762
cg04778337	10.2052	3.76381	2.71141	0.00752164	0.0438992
cg04811556	6.0839	2.21441	2.74742	0.00676011	0.0406504
cg04811950	7.06587	2.59866	2.71904	0.00738257	0.0432924
cg04812084	-12.5886	2.38907	-5.26924	4.7e-07	3.88e-05
cg04820200	-12.0136	2.89286	-4.15287	5.95e-05	0.00135672
cg04872051	6.27698	2.23737	2.80552	0.00574773	0.0360762
cg04875162	12.6665	3.64774	3.47243	0.000680323	0.00809949
cg04919858	-13.2239	3.45411	-3.82846	0.000188989	0.00314216
cg04924962	-15.6181	3.65043	-4.27844	3.39e-05	0.000903957
cg05012785	-5.21562	0.928363	-5.61808	1.08e-07	1.31e-05
cg05061296	-9.3364	2.27405	-4.10563	7.18e-05	0.00157117
cg05071823	-17.9131	4.74663	-3.77385	0.000233037	0.00362249
cg05088006	8.05821	2.00293	4.02321	9.64e-05	0.00195557
cg05106463	-5.23953	1.24559	-4.20646	4.69e-05	0.00113261
cg05116452	8.70534	2.76575	3.14755	0.00200278	0.0172337
cg05157702	12.203	3.15014	3.87378	0.000165719	0.00283413
cg05158109	6.95702	2.12588	3.27254	0.00135955	0.0130252
cg05175213	8.27963	1.3599	6.08841	8.92e-09	1.99e-06
cg05181110	-8.87421	2.05819	-4.31165	3.01e-05	0.000847542
cg05193067	-4.51632	1.67623	-2.69434	0.00784676	0.0451082
cg05196885	8.74416	1.65461	5.28472	4.49e-07	3.76e-05
cg05215305	6.35459	1.44948	4.38406	2.28e-05	0.00070105
cg05226646	-13.1165	3.43977	-3.81318	0.000200528	0.00327141
cg05257597	-15.5531	4.48924	-3.46454	0.000723106	0.00845096
cg05257898	11.3156	4.17292	2.71168	0.00753082	0.0439259
cg05257947	4.68307	1.28462	3.64548	0.000381079	0.00524189
cg05287266	7.25066	2.11928	3.42128	0.000816987	0.00923215
cg05295197	6.85301	2.24981	3.04604	0.00276606	0.0217041
cg05339472	-9.94535	2.61654	-3.80096	0.000217583	0.00347262
cg05400670	9.98763	3.54099	2.82057	0.00548986	0.0349421
cg05407550	-13.9882	3.56185	-3.92722	0.000130977	0.00238958
cg05419061	-7.08039	1.28798	-5.4973	1.96e-07	2.06e-05
cg05453733	5.54929	1.43629	3.86362	0.000166831	0.00283878
cg05459616	10.4259	2.75778	3.78052	0.000229159	0.00357968
cg05472237	10.6513	3.60761	2.95245	0.00370255	0.0265623
cg05483199	-10.013	3.3861	-2.95709	0.00362785	0.0262041
cg05512407	10.347	3.04806	3.39461	0.000880402	0.00968544
cg05545272	8.0399	2.82656	2.84441	0.00510286	0.0332538
cg05555725	9.8279	3.04129	3.23149	0.00152062	0.0140333
cg05564395	5.16662	1.40756	3.67063	0.000336257	0.00475535
cg05585317	-8.34126	2.82728	-2.95027	0.00371938	0.0266347
cg05666266	6.48992	1.16865	5.55335	1.41e-07	1.57e-05
cg05707815	4.84262	1.35899	3.56338	0.000506612	0.00645762
cg05720573	8.09611	2.82645	2.86441	0.00478801	0.031699
cg05742782	24.7455	4.35096	5.68735	6.71e-08	9.16e-06
cg05777690	-9.93426	3.48192	-2.85309	0.00493622	0.0324247
cg05806387	10.6059	1.85442	5.71926	5.88e-08	8.52e-06
cg05826817	-9.6415	3.35863	-2.87067	0.00472523	0.0314576
cg05870108	10.6504	3.24477	3.28233	0.00128635	0.0124848
cg05878968	6.71434	2.31615	2.89892	0.00433849	0.0295359
cg05886698	9.13105	2.83286	3.22326	0.00155961	0.0142678
cg05889382	5.27027	1.89304	2.78403	0.00612053	0.0378476
cg05899258	9.73146	3.42942	2.83764	0.00517864	0.0335813
cg05908833	-10.2525	2.16827	-4.72842	5.81e-06	0.000253419
cg05939629	6.43302	2.01377	3.19451	0.00174014	0.0155329
cg05943154	11.6438	2.21247	5.26283	5.1e-07	4.1e-05
cg05943755	7.2744	2.00582	3.62664	0.000401976	0.00548201
cg05996238	-11.0797	3.75281	-2.95237	0.00372234	0.0266359
cg05999377	6.98525	2.10928	3.31167	0.00119419	0.0118551
cg06000876	8.60164	2.4745	3.47611	0.000673565	0.00805309
cg06002208	11.0372	2.32037	4.75668	4.85e-06	0.000216635
cg06008640	-10.9281	3.8072	-2.87039	0.00473831	0.0314831
cg06106988	8.53052	2.44487	3.48916	0.000651967	0.00787965
cg06129596	9.61478	2.44044	3.93977	0.000125508	0.00232981
cg06152434	4.96228	1.75932	2.82057	0.00548985	0.0349421
cg06157561	17.9704	4.54363	3.95507	0.00011768	0.00222783
cg06163534	7.08419	2.23338	3.17197	0.00184139	0.0161947
cg06180047	-7.81686	2.931	-2.66696	0.00851091	0.0476651
cg06204009	9.9363	3.57942	2.77595	0.00620004	0.0381492
cg06208111	10.7457	3.08942	3.47822	0.00066182	0.00793851
cg06231015	9.36567	2.42862	3.85637	0.000172654	0.00291734
cg06242330	-5.40416	1.6316	-3.31218	0.00118018	0.0117648
cg06267401	6.39329	1.60189	3.9911	0.000103932	0.0020614
cg06287707	-7.32983	2.21149	-3.31443	0.0011497	0.0115257
cg06300107	-5.61441	2.02018	-2.77916	0.0061838	0.0381155
cg06310760	8.94853	2.84991	3.13994	0.00205136	0.0175254
cg06318809	8.83876	3.05757	2.89078	0.00441399	0.0299487
cg06341336	5.51302	1.52108	3.6244	0.000405085	0.00551654
cg06376940	-4.88291	1.72598	-2.82906	0.00537383	0.0343868
cg06400167	-9.87641	2.74506	-3.59788	0.0004434	0.0058792
cg06455206	12.1882	2.57982	4.72442	5.51e-06	0.000241602
cg06548617	-11.7719	4.25095	-2.76925	0.00636595	0.0388624
cg06568260	5.18423	1.7476	2.96649	0.00352485	0.0257854
cg06621863	9.42514	1.74242	5.40923	2.59e-07	2.59e-05
cg06647694	14.4819	4.6191	3.13523	0.00207175	0.0176366
cg06650493	5.65451	1.70214	3.32201	0.00113608	0.0114664
cg06692867	7.53632	2.50601	3.00729	0.00312587	0.0236861
cg06701191	-7.58127	1.51534	-5.00301	1.69e-06	9.72e-05
cg06767008	-6.60057	2.27745	-2.89822	0.00437867	0.0297513
cg06780601	8.03034	2.65109	3.02908	0.00295421	0.0228193
cg06806679	-8.8776	2.08824	-4.25123	4.11e-05	0.00103898
cg06815914	8.74735	2.6848	3.2581	0.00139755	0.0132274
cg06828129	13.596	4.02335	3.37928	0.000942381	0.0101787
cg06868150	-7.64356	2.69989	-2.83106	0.0053469	0.0343074
cg06873315	8.54325	2.14875	3.97592	0.000109665	0.00212656
cg06925836	-8.97004	1.53946	-5.82674	3.55e-08	5.95e-06
cg06953627	10.0605	3.10326	3.24192	0.00146667	0.0137163
cg06988760	9.02804	3.11686	2.89651	0.00434078	0.0295359
cg07001318	12.7435	2.28322	5.58138	1.28e-07	1.44e-05
cg07007780	6.37133	2.3504	2.71074	0.00753891	0.0439463
cg07053481	9.86463	3.07672	3.20621	0.00167019	0.0151203
cg07053880	14.6092	3.65055	4.00191	9.99e-05	0.00199907
cg07061351	15.5878	3.25946	4.78232	4.13e-06	0.000189585
cg07063583	-10.5504	2.28971	-4.60774	9.52e-06	0.000375988
cg07079445	-6.70971	1.53715	-4.36503	2.44e-05	0.000730697
cg07089438	13.1836	3.77535	3.49202	0.000648002	0.00787153
cg07112779	8.45468	2.8507	2.96583	0.00353065	0.0257854
cg07136610	10.9335	3.54437	3.08475	0.00242931	0.0197317
cg07182248	-5.00885	1.61257	-3.10612	0.0023028	0.0190935
cg07187723	12.4282	3.70257	3.35665	0.00100733	0.0106292
cg07198345	13.7471	3.90726	3.51836	0.000594342	0.00737911
cg07211915	4.48356	1.37993	3.24913	0.00144642	0.013596
cg07223177	4.12567	1.5098	2.7326	0.00709988	0.0420278
cg07253552	14.4494	5.19539	2.7812	0.00616642	0.0381066
cg07342016	6.92632	2.4405	2.83807	0.00521539	0.0337799
cg07349006	6.00185	2.01238	2.98247	0.00341474	0.025189
cg07398429	6.90048	2.40568	2.86841	0.00474551	0.0314831
cg07427073	6.76515	2.03128	3.3305	0.00110556	0.0112438
cg07463743	10.4346	3.42392	3.04755	0.00272316	0.0214505
cg07468552	9.45452	2.39982	3.93967	0.000127166	0.00235146
cg07471703	6.14948	2.16136	2.84519	0.00507348	0.0331301
cg07492878	-9.32643	3.1902	-2.92346	0.00405128	0.0281062
cg07556193	7.64798	2.60235	2.93888	0.00381635	0.0270454
cg07650640	5.48268	1.87001	2.93189	0.00393591	0.027586
cg07662137	7.01792	1.42718	4.91735	2.41e-06	0.000127132
cg07694085	11.1291	2.68447	4.14573	5.71e-05	0.001316
cg07749485	6.00175	2.19881	2.72954	0.00710986	0.0420551
cg07792400	-10.0054	2.77623	-3.60393	0.000447423	0.00591869
cg07824412	11.0856	2.81829	3.93346	0.000127918	0.00236081
cg07885785	-11.3875	2.7292	-4.17248	5.05e-05	0.00119015
cg07892139	15.9953	3.31058	4.83157	3.35e-06	0.000164439
cg07907859	-9.3441	3.17961	-2.93876	0.00391832	0.027503
cg07908142	-12.7157	4.29659	-2.95949	0.00359634	0.0261056
cg07979856	8.33403	1.92781	4.32307	2.81e-05	0.00080739
cg07981033	-9.26875	2.90582	-3.18972	0.00173231	0.0154775
cg08023692	5.51931	2.0189	2.73382	0.00702948	0.0417403
cg08046324	9.74062	3.20811	3.03624	0.00284369	0.0221562
cg08061308	10.0971	2.24506	4.49747	1.41e-05	0.000490235
cg08096166	12.2199	3.23824	3.77363	0.000230393	0.00358722
cg08139636	-5.76408	1.96478	-2.93371	0.00397379	0.0277497
cg08143197	11.2752	3.11878	3.61526	0.000418411	0.00564973
cg08159444	-8.00631	2.95716	-2.70743	0.00762022	0.0441844
cg08195028	-9.94912	3.68103	-2.70281	0.00769619	0.0444565
cg08239458	6.41248	1.7922	3.57799	0.000484404	0.00626645
cg08242820	13.9813	3.77475	3.70389	0.000299942	0.00439386
cg08266027	-12.4256	3.2279	-3.84945	0.000176689	0.00296342
cg08318837	-9.06279	2.18691	-4.1441	5.89e-05	0.00134815
cg08327960	5.66985	1.98635	2.85441	0.00496615	0.0325404
cg08341791	13.3128	4.72625	2.81679	0.00549698	0.0349642
cg08407553	5.29709	1.54385	3.43109	0.000808245	0.009155
cg08434396	7.59444	2.30779	3.29079	0.00126176	0.0123338
cg08468443	-16.8408	4.40056	-3.82698	0.000191422	0.0031606
cg08530364	7.23392	1.98512	3.64408	0.00039011	0.00535072
cg08577442	3.43898	1.22664	2.80358	0.00575106	0.0360762
cg08580380	6.23973	2.33868	2.66806	0.00852926	0.0476841
cg08610278	6.29665	1.7085	3.68549	0.000326298	0.0046628
cg08698436	-7.20832	2.61609	-2.75537	0.0066383	0.0400392
cg08722366	8.23411	2.99921	2.74543	0.00678106	0.0406737
cg08723064	-8.51362	2.52258	-3.37496	0.00094564	0.0101843
cg08750326	-11.3006	3.5673	-3.16784	0.00186302	0.0163099
cg08758558	-3.90502	1.32955	-2.93709	0.0038675	0.0272915
cg08769559	-7.50124	2.56161	-2.92834	0.00402434	0.0280005
cg08779783	-8.71539	3.25025	-2.68146	0.00820523	0.0465255
cg08782677	9.03583	2.66399	3.39184	0.00090035	0.00985332
cg08791697	5.46278	1.8058	3.02513	0.00299659	0.0229834
cg08819482	-6.97904	2.46713	-2.82881	0.00537293	0.0343868
cg08881159	-7.85442	1.86598	-4.20928	4.54e-05	0.00110916
cg08884343	11.0946	2.54942	4.35183	2.54e-05	0.000752672
cg08990057	-13.0132	4.25729	-3.05669	0.0026922	0.021253
cg09055214	6.37999	1.46179	4.36452	2.4e-05	0.000727429
cg09094355	-10.5358	2.02886	-5.19296	7.12e-07	5.15e-05
cg09106468	9.86814	3.18739	3.09599	0.00237204	0.019415
cg09107157	10.4721	3.81308	2.74635	0.00686894	0.0410419
cg09125286	6.60259	2.13202	3.09688	0.00232968	0.0192298
cg09167861	9.37757	1.94185	4.82919	3.48e-06	0.000168761
cg09210088	9.62704	2.59288	3.71288	0.00029612	0.00435058
cg09213780	6.0815	1.44382	4.2121	4.42e-05	0.00108786
cg09238868	-10.0698	3.61853	-2.78286	0.00607873	0.037711
cg09324116	13.7677	5.0449	2.72902	0.00717218	0.0422986
cg09344532	8.77556	2.38204	3.68405	0.000320904	0.00460636
cg09418623	8.65973	3.20323	2.70344	0.00768308	0.0444345
cg09484077	-13.4858	3.03871	-4.43802	1.73e-05	0.000571907
cg09554224	-7.79921	2.5733	-3.03082	0.00290573	0.0225294
cg09569581	6.9679	2.08918	3.33524	0.00107103	0.0110454
cg09641151	5.30693	1.81308	2.92702	0.00395547	0.0276622
cg09724624	9.45589	3.08043	3.06967	0.00255261	0.0204551
cg09760728	8.92162	2.95029	3.02399	0.00295505	0.0228193
cg09789474	-8.73701	3.05391	-2.86092	0.00487091	0.0320923
cg09800105	12.9326	4.53033	2.85467	0.00491538	0.032363
cg09826544	9.6385	2.95964	3.25664	0.00139127	0.0132093
cg09841635	-13.1382	2.27249	-5.7814	5.11e-08	7.63e-06
cg09877299	4.95969	1.59096	3.11742	0.0022356	0.0186814
cg09892236	4.57534	1.48787	3.0751	0.00253981	0.0203738
cg09963125	-12.0636	3.57811	-3.37152	0.000949414	0.0101982
cg09966745	5.5288	1.38809	3.98303	0.00011134	0.00215033
cg09971892	-9.27513	2.1561	-4.30182	3.18e-05	0.000873367
cg09974287	-11.6391	2.65646	-4.38142	2.19e-05	0.000681376
cg10026671	7.24978	2.49957	2.90041	0.00429933	0.0293164
cg10043957	6.46897	2.26543	2.85552	0.00494511	0.0324247
cg10055320	-14.7507	3.53528	-4.17243	5.28e-05	0.00122732
cg10079981	-5.90409	2.11477	-2.79183	0.00599655	0.0372253
cg10103387	12.2199	2.897	4.21813	4.36e-05	0.00108148
cg10104771	5.99113	1.81916	3.29335	0.00127403	0.0123904
cg10153260	10.8657	3.26908	3.32378	0.00112566	0.0113997
cg10162698	8.56575	2.26262	3.78577	0.00022036	0.00349297
cg10188659	-8.29083	3.10588	-2.6694	0.0084741	0.0474867
cg10246296	-11.2573	3.86598	-2.91188	0.00419811	0.0287487
cg10258730	-9.84207	3.26478	-3.01462	0.0030172	0.0230571
cg10281055	7.58567	2.4237	3.12978	0.00212091	0.0179592
cg10305805	-7.27925	1.9172	-3.79681	0.000221055	0.00349297
cg10320265	12.4777	3.55108	3.51377	0.000586292	0.00728863
cg10361547	-6.65102	1.70947	-3.89068	0.000154957	0.0027082
cg10403109	6.22022	1.84715	3.36747	0.00097822	0.0104373
cg10408673	-10.201	2.82289	-3.61365	0.000424279	0.00570239
cg10430126	-10.777	2.43332	-4.42895	1.9e-05	0.000610571
cg10477471	9.63063	3.03632	3.17181	0.00184658	0.0162106
cg10541169	13.9367	3.85812	3.61231	0.000423225	0.00570239
cg10559351	12.1245	3.50697	3.45726	0.000708874	0.00834586
cg10573235	7.16507	1.69856	4.21831	4.38e-05	0.0010847
cg10607675	4.41949	1.64729	2.68289	0.00816853	0.0463449
cg10622102	15.0469	2.78409	5.40458	2.49e-07	2.56e-05
cg10700483	-16.9425	4.24936	-3.98707	0.000106333	0.00208907
cg10712678	9.79183	3.17422	3.0848	0.00242574	0.0197317
cg10743239	14.147	4.80627	2.94344	0.00377292	0.0267972
cg10786986	-9.73558	2.67439	-3.6403	0.000374968	0.00516526
cg10840597	10.8101	3.2019	3.37617	0.000948678	0.0101982
cg10871818	6.19659	1.77413	3.49275	0.000644623	0.00785045
cg10997274	15.6973	3.21919	4.87616	2.73e-06	0.000137577
cg11023469	13.9065	4.0409	3.44143	0.000752852	0.00869234
cg11036643	13.1387	3.95242	3.32421	0.00111201	0.0112853
cg11075227	-5.86148	1.27064	-4.61302	8.87e-06	0.000354631
cg11110686	6.36929	1.92001	3.31733	0.00115016	0.0115257
cg11138004	12.6732	4.2706	2.96754	0.00350447	0.0256726
cg11186522	-7.33757	2.55923	-2.8671	0.00473092	0.0314736
cg11253356	11.5684	2.53643	4.5609	1.05e-05	0.000393068
cg11269793	10.9317	2.57187	4.25049	3.85e-05	0.000993024
cg11306781	10.5177	2.47625	4.24745	3.9e-05	0.000996851
cg11322877	-10.3556	2.3879	-4.33669	2.95e-05	0.000835491
cg11353032	-5.99578	1.45858	-4.11069	6.68e-05	0.00147464
cg11428427	9.27899	2.08072	4.45951	1.62e-05	0.00054365
cg11509733	-10.8673	2.96792	-3.66158	0.000353784	0.0049447
cg11538407	10.431	2.39769	4.35046	2.54e-05	0.000752672
cg11550356	9.84716	2.89628	3.39994	0.000865505	0.00957665
cg11635541	8.90388	1.76387	5.04793	1.43e-06	8.6e-05
cg11640565	7.27705	2.33697	3.11388	0.00221844	0.0185875
cg11650039	10.5312	3.66957	2.86988	0.00474244	0.0314831
cg11657258	8.40557	2.87152	2.92722	0.00398704	0.027822
cg11707352	13.2065	4.15705	3.17689	0.00180418	0.0159679
cg11720142	-5.09034	1.90095	-2.67779	0.00835758	0.0470822
cg11721498	16.1306	3.36108	4.79923	3.88e-06	0.000180836
cg11849673	-11.3591	2.99276	-3.79552	0.000215616	0.00345274
cg11868755	6.50647	2.24832	2.89392	0.00436663	0.0296906
cg11898425	10.8043	2.83693	3.80846	0.000205855	0.00334689
cg11924796	-10.6448	3.10095	-3.43275	0.000774508	0.00889939
cg12030638	-7.20222	2.49403	-2.88778	0.00445244	0.0301668
cg12038981	-4.19065	1.36525	-3.06951	0.0025964	0.0206674
cg12041934	12.9681	3.24162	4.00049	9.88e-05	0.00198458
cg12050949	8.26493	2.75458	3.00043	0.00322395	0.024326
cg12054337	9.84008	2.59009	3.79913	0.00021544	0.00345274
cg12156989	18.7892	3.46304	5.42565	2.62e-07	2.59e-05
cg12158214	6.18944	1.53095	4.04289	8.9e-05	0.00183405
cg12176933	15.4967	3.92465	3.94856	0.000121232	0.00226644
cg12221218	5.42631	1.92004	2.82614	0.00552104	0.0350473
cg12239742	-12.7397	3.55993	-3.57864	0.000464843	0.0060792
cg12287800	12.654	2.50011	5.06135	1.44e-06	8.61e-05
cg12308146	-6.99701	2.34038	-2.98969	0.00330297	0.0247076
cg12330929	5.89142	1.68414	3.49818	0.000618676	0.00760224
cg12427017	8.71302	3.29159	2.64706	0.00901164	0.0494319
cg12464216	4.89268	1.41841	3.44941	0.000734291	0.00854
cg12467143	10.0843	2.27077	4.44089	1.72e-05	0.000569941
cg12496982	-13.3796	3.66703	-3.64861	0.000365056	0.00505056
cg12542857	7.9029	2.42469	3.25935	0.00138926	0.0132093
cg12548693	-6.12093	1.44552	-4.23442	4.07e-05	0.00103451
cg12584889	-9.1311	3.0705	-2.97382	0.00344421	0.0253592
cg12720772	6.82788	1.25921	5.42234	2.73e-07	2.66e-05
cg12838207	6.39413	1.55663	4.10768	6.56e-05	0.0014551
cg12842316	7.67609	2.88744	2.65844	0.00875133	0.0485001
cg12845419	-13.2726	3.01888	-4.39654	2.21e-05	0.000682384
cg12864868	7.60511	1.9502	3.89965	0.000144222	0.002559
cg12869875	8.53357	1.20897	7.05854	7.69e-11	5.25e-08
cg12879539	-15.4507	2.21605	-6.97221	9.18e-11	5.85e-08
cg12901064	-9.05444	2.62546	-3.4487	0.000754337	0.00869899
cg12926098	9.50851	3.37477	2.81753	0.00550654	0.0349784
cg12974607	14.8754	2.76408	5.38166	2.78e-07	2.66e-05
cg13009143	10.9135	2.01982	5.40322	2.6e-07	2.59e-05
cg13015740	10.956	3.21803	3.40458	0.000897048	0.00983461
cg13027792	7.99364	2.67308	2.99042	0.00326735	0.0245565
cg13077484	9.02819	2.6812	3.36721	0.000974842	0.0104128
cg13087041	-7.9422	2.22243	-3.57365	0.000498048	0.006389
cg13088755	-10.8137	3.17423	-3.40672	0.000855461	0.00948748
cg13099539	4.43568	1.30219	3.40632	0.000849978	0.0094596
cg13156574	-6.31127	2.37739	-2.65471	0.00899052	0.0493678
cg13176741	-12.2373	3.92406	-3.11852	0.00220674	0.0185057
cg13202398	-8.38928	2.87344	-2.9196	0.00410866	0.0283601
cg13223227	10.2856	3.70944	2.77282	0.00628239	0.0384998
cg13243388	10.6409	3.12914	3.4006	0.000889387	0.00976182
cg13248004	8.74713	2.55876	3.4185	0.000839662	0.00939949
cg13270115	-9.83151	3.47372	-2.83025	0.00528026	0.0341077
cg13278829	12.1716	3.85942	3.15375	0.00196041	0.0169823
cg13279286	5.213	1.88444	2.76634	0.00645203	0.0392375
cg13355801	5.31953	1.9504	2.7274	0.00714049	0.0421637
cg13372830	-14.966	3.77054	-3.9692	0.000112162	0.00215315
cg13397331	9.43342	2.17477	4.33767	2.86e-05	0.000812646
cg13401681	-4.10033	1.45953	-2.80934	0.00573941	0.0360504
cg13431666	5.66959	1.9363	2.92805	0.00402371	0.0280005
cg13445089	10.0664	3.60451	2.79273	0.00596132	0.0370789
cg13516940	6.05778	1.30634	4.6372	7.91e-06	0.000323301
cg13517065	11.7637	3.17655	3.7033	0.000312894	0.00453909
cg13536141	9.04907	3.21873	2.81138	0.00558457	0.0353795
cg13552866	-5.26157	1.25338	-4.19792	4.8e-05	0.00114322
cg13554270	7.61174	2.19072	3.47454	0.000673899	0.00805309
cg13617521	10.1331	2.66759	3.79862	0.000216742	0.00346498
cg13626059	-6.15141	1.07316	-5.73205	5.77e-08	8.48e-06
cg13643594	10.001	3.76612	2.65552	0.00876361	0.04854
cg13716034	-5.39753	1.47481	-3.65982	0.000355394	0.00495272
cg13726176	4.69665	1.5438	3.04226	0.00278066	0.0217607
cg13828067	3.76813	0.936506	4.0236	9.5e-05	0.00194004
cg13868987	8.07824	2.60935	3.09588	0.00236143	0.0193613
cg13872501	11.7792	2.36698	4.97648	1.94e-06	0.000106577
cg13976049	-8.30574	3.07526	-2.70083	0.00773634	0.0445807
cg13987126	5.85609	1.62892	3.59507	0.000455225	0.00598618
cg14001161	-7.90998	2.38361	-3.31849	0.00114021	0.0114741
cg14002781	2.79522	0.990547	2.8219	0.00548224	0.0349401
cg14018172	13.0141	4.41099	2.95038	0.00367677	0.0264285
cg14028178	-8.34509	2.68707	-3.10565	0.00227959	0.0189504
cg14099528	-8.00765	2.22143	-3.60473	0.000433919	0.00580989
cg14148995	9.43749	2.2345	4.22354	4.4e-05	0.0010862
cg14186071	6.48516	1.53608	4.22188	4.21e-05	0.00105014
cg14218246	6.60078	2.26407	2.91545	0.00414586	0.0285227
cg14232291	9.72028	3.0895	3.14623	0.00199059	0.0171751
cg14243895	12.3321	3.36578	3.66395	0.000344932	0.0048604
cg14252169	11.1781	2.42861	4.60266	9.25e-06	0.000367586
cg14261068	6.08374	2.20224	2.76252	0.00657389	0.039779
cg14266196	13.0129	3.59641	3.61831	0.000406768	0.00552372
cg14271953	-10.887	2.9133	-3.73698	0.000269964	0.00406377
cg14296598	9.36236	2.84737	3.28807	0.00129667	0.0125467
cg14313347	-12.486	3.93627	-3.17203	0.00183493	0.0161527
cg14321211	3.90438	1.14343	3.41463	0.00083759	0.00939831
cg14321399	-12.9588	3.96589	-3.26757	0.00134221	0.0128831
cg14338025	-3.73789	1.16615	-3.20532	0.00170077	0.0152957
cg14356114	5.26114	1.28237	4.10267	6.64e-05	0.00146889
cg14368817	14.6431	3.28607	4.45611	1.65e-05	0.000549648
cg14372937	10.1241	2.71969	3.72251	0.000280608	0.00419158
cg14381673	8.22351	2.40923	3.41333	0.00082846	0.00932871
cg14381745	12.9334	3.30069	3.91839	0.00013442	0.00244307
cg14454549	-9.07018	1.85378	-4.89281	2.67e-06	0.000135879
cg14455991	-9.34906	2.9608	-3.15761	0.0019257	0.0167361
cg14457691	8.61203	2.80136	3.07423	0.0025177	0.0202603
cg14479037	5.43469	1.17944	4.60786	9.74e-06	0.000380218
cg14495593	8.51392	2.6693	3.18957	0.00174662	0.0155663
cg14520512	7.8639	2.76232	2.84685	0.00505677	0.033054
cg14576433	13.4741	4.17261	3.22918	0.00153896	0.014133
cg14637830	7.89522	1.93571	4.07872	7.55e-05	0.00162506
cg14694234	10.3793	3.07007	3.3808	0.000941796	0.0101787
cg14699869	10.5698	2.82392	3.74295	0.000258299	0.00394462
cg14804093	9.82114	2.90429	3.3816	0.000920423	0.00999914
cg14814815	10.6221	2.21534	4.79482	4.14e-06	0.000189585
cg14867863	12.7492	2.2221	5.73743	6.63e-08	9.16e-06
cg14923176	13.7448	2.80187	4.90558	2.6e-06	0.000134417
cg14924469	-12.0126	2.51941	-4.768	4.58e-06	0.000205745
cg14930000	9.45836	3.31441	2.85371	0.00494351	0.0324247
cg14996686	6.17334	2.12442	2.9059	0.00432041	0.0294392
cg15040559	-7.08119	1.54116	-4.59473	9.82e-06	0.000381323
cg15042310	-13.4308	2.90689	-4.62033	8.45e-06	0.000340835
cg15068728	8.7215	1.44539	6.03402	1.71e-08	3.34e-06
cg15074974	-8.84881	2.16752	-4.08246	7.56e-05	0.00162506
cg15132216	3.07383	1.12272	2.73783	0.00700671	0.0416827
cg15166523	10.1123	3.12909	3.23171	0.00152076	0.0140333
cg15339180	11.1571	4.20682	2.65215	0.00885053	0.0488517
cg15359342	13.8932	3.75174	3.70313	0.000300124	0.00439386
cg15408476	15.9373	2.52224	6.31872	3.49e-09	9.54e-07
cg15448462	8.67995	2.56945	3.37813	0.000943341	0.0101787
cg15514224	10.7412	3.07872	3.48886	0.000639962	0.00780362
cg15521097	-9.4292	2.54162	-3.70992	0.000295738	0.00435058
cg15570803	4.9057	1.53056	3.20517	0.00167378	0.015126
cg15577287	8.19227	2.65918	3.08075	0.0024668	0.0199346
cg15586998	9.48155	3.35174	2.82885	0.00536358	0.0343672
cg15604433	6.01854	1.72453	3.48995	0.000650309	0.00787965
cg15693668	7.35556	1.9516	3.76899	0.000237157	0.00368055
cg15751298	-12.3333	2.83326	-4.35303	2.53e-05	0.000752672
cg15812025	-8.35697	2.22182	-3.76132	0.00024744	0.00380922
cg15814001	19.0565	3.79677	5.01914	1.47e-06	8.67e-05
cg15840039	-15.356	3.65074	-4.20626	4.43e-05	0.00108941
cg15840253	9.18557	3.06968	2.99236	0.00324159	0.024411
cg15844471	16.0038	3.75093	4.26661	3.64e-05	0.000948427
cg15850513	14.0029	3.15136	4.44344	1.82e-05	0.000591605
cg15872383	-7.2589	1.49777	-4.84646	3.61e-06	0.000172414
cg15878116	9.52103	3.19063	2.98406	0.00335162	0.0249038
cg15900913	6.94424	1.80288	3.85174	0.000175383	0.00294669
cg16064583	10.4087	3.72167	2.79678	0.00588252	0.0367562
cg16083651	14.2367	3.52902	4.03417	9.66e-05	0.00195557
cg16084857	13.2321	2.4002	5.51291	1.5e-07	1.65e-05
cg16091895	8.52163	2.55331	3.33748	0.00106313	0.0109995
cg16101581	11.07	3.71001	2.98382	0.00334079	0.0248768
cg16104634	4.49785	1.31448	3.42177	0.000837246	0.00939831
cg16116845	13.0343	3.89186	3.34913	0.00102268	0.0107085
cg16135771	-6.8137	2.32478	-2.93091	0.00390327	0.0274377
cg16135845	-15.9106	3.69131	-4.31028	3e-05	0.000846499
cg16141290	-13.6639	4.00579	-3.41104	0.000846115	0.00942758
cg16159925	10.1702	2.60516	3.90386	0.000142242	0.00254651
cg16170760	10.0161	2.52283	3.97019	0.000116128	0.00220712
cg16206013	10.4619	3.53686	2.95796	0.00362825	0.0262041
cg16215037	7.64452	1.92943	3.96207	0.000113951	0.00217875
cg16259355	17.8941	5.38802	3.3211	0.00113937	0.0114741
cg16314146	6.88492	2.03894	3.37671	0.000957152	0.0102698
cg16320351	5.04963	1.73196	2.91555	0.00411382	0.0283753
cg16320447	21.451	5.31864	4.03318	8.86e-05	0.00183389
cg16350494	5.28227	1.90155	2.77788	0.00618335	0.0381155
cg16357225	9.8901	2.47961	3.98857	0.000106576	0.00208907
cg16397077	13.5337	3.90953	3.46172	0.000698458	0.00828444
cg16523424	-10.8166	3.65929	-2.95593	0.00362619	0.0262041
cg16536563	11.0509	3.35581	3.29307	0.00123758	0.0121795
cg16653057	5.19544	1.04374	4.97772	2.12e-06	0.000114265
cg16700576	7.7673	1.55622	4.99115	1.7e-06	9.72e-05
cg16723510	8.44073	3.05956	2.7588	0.0065217	0.0395857
cg16730484	6.2399	2.31609	2.69415	0.00803681	0.0457878
cg16737869	10.8835	1.81437	5.99853	1.64e-08	3.34e-06
cg16781964	14.049	3.95851	3.54905	0.000514749	0.00655259
cg16797340	-6.45796	1.40969	-4.58113	9.94e-06	0.000382461
cg16802801	10.4506	3.95088	2.64513	0.00912344	0.0499256
cg16808568	-9.07223	2.36606	-3.83433	0.000189466	0.0031446
cg16822540	-12.1918	2.67029	-4.56571	1.05e-05	0.000393068
cg16832801	4.09102	1.46453	2.7934	0.00595431	0.0370594
cg16864365	10.0001	3.51116	2.84809	0.00501254	0.0328218
cg16868497	-9.06763	2.61694	-3.46498	0.000712504	0.00837827
cg16884539	5.05611	1.27362	3.96986	0.00011372	0.00217869
cg16899229	10.3212	2.4928	4.14038	5.84e-05	0.00134243
cg16962216	11.9394	3.11507	3.83278	0.000190638	0.00315311
cg16970748	10.1903	2.80954	3.62704	0.000406511	0.00552372
cg16997557	10.1212	1.78788	5.66098	8.76e-08	1.12e-05
cg17028443	-8.55965	3.21231	-2.66464	0.00853927	0.0476842
cg17035182	4.25976	1.57904	2.69769	0.0078704	0.0451177
cg17039808	11.0831	3.39185	3.26758	0.00138357	0.0131873
cg17068766	8.39507	2.34912	3.57371	0.000472024	0.00614789
cg17207552	-6.04729	2.0993	-2.88062	0.00455909	0.0306504
cg17217369	18.0455	3.09938	5.8223	3.9e-08	6.18e-06
cg17220866	-7.19783	1.59321	-4.5178	1.33e-05	0.000472622
cg17227235	7.41627	2.04729	3.62248	0.000411534	0.00558052
cg17330459	9.35466	1.57321	5.94623	2.16e-08	4.05e-06
cg17391107	-14.9171	3.8329	-3.89187	0.000150878	0.00265145
cg17398485	-9.19013	2.91214	-3.1558	0.00197461	0.0170835
cg17406244	8.69389	1.6933	5.13428	9.61e-07	6.47e-05
cg17420696	-12.4682	3.77978	-3.29864	0.00121336	0.0119956
cg17458755	3.08159	0.951613	3.23828	0.00153498	0.01411
cg17488861	7.35335	1.75676	4.18575	5.1e-05	0.00119693
cg17505944	-9.66082	2.73033	-3.53834	0.000545746	0.00689211
cg17512860	-12.2282	3.12332	-3.91512	0.000144278	0.002559
cg17513145	12.5706	3.7184	3.38065	0.000924013	0.0100154
cg17523840	9.30065	3.51621	2.64508	0.0090701	0.0497184
cg17529823	6.08607	2.01514	3.02017	0.00297713	0.0228973
cg17536843	6.18431	1.97353	3.13363	0.00207704	0.0176659
cg17546926	-9.27744	1.64446	-5.64163	9.04e-08	1.12e-05
cg17547226	6.67137	1.70575	3.91111	0.000141489	0.00254254
cg17571554	5.63571	2.07283	2.71885	0.00744278	0.0435719
cg17572800	-8.91928	1.93857	-4.60097	9.96e-06	0.000382461
cg17574798	9.14723	3.1174	2.93425	0.0038682	0.0272915
cg17653493	7.66435	2.44433	3.13556	0.0020798	0.0176737
cg17656292	15.1086	4.54957	3.3209	0.00113431	0.011463
cg17658303	8.89359	2.53995	3.50149	0.000624218	0.00766049
cg17659886	-6.8184	2.13735	-3.19011	0.00176511	0.0157117
cg17674548	14.5423	4.92812	2.95088	0.00373693	0.0266804
cg17676246	-13.9095	3.37928	-4.11611	6.31e-05	0.00141694
cg17678039	-11.4319	1.96237	-5.82553	3.68e-08	6.06e-06
cg17715469	4.42246	1.47884	2.99049	0.00333693	0.0248768
cg17808461	10.6676	3.45562	3.08702	0.00242817	0.0197317
cg17813054	-5.79789	2.01279	-2.88052	0.00455432	0.0306399
cg17828708	-16.091	4.41663	-3.64327	0.00037095	0.00512469
cg17878951	-4.04165	1.28227	-3.15195	0.00200567	0.017243
cg17920239	10.1974	2.90788	3.50681	0.000608344	0.00751391
cg17933493	6.79217	2.27911	2.98019	0.00338744	0.0250844
cg17994896	-11.4611	4.12912	-2.77567	0.00628165	0.0384998
cg18031151	9.75915	3.57548	2.72946	0.0071133	0.0420551
cg18049750	11.4101	2.04759	5.57246	1.25e-07	1.42e-05
cg18090198	7.69984	2.28473	3.37014	0.00096687	0.0103624
cg18091964	5.35131	1.92949	2.77343	0.00632226	0.038645
cg18096956	5.8526	1.80462	3.24312	0.00147053	0.0137181
cg18139692	-16.7211	4.66274	-3.58612	0.000457934	0.00601353
cg18145088	8.32818	3.1255	2.66459	0.0086175	0.0480089
cg18159654	5.55221	1.78328	3.11349	0.00223747	0.0186814
cg18203880	-10.3484	2.50698	-4.12785	6.54e-05	0.00145459
cg18267532	7.9318	2.3761	3.33816	0.00106925	0.0110389
cg18307604	5.04494	1.49933	3.36479	0.00100037	0.0106026
cg18386008	3.93804	1.26697	3.10824	0.00228498	0.0189786
cg18389510	12.0581	4.18129	2.88382	0.00451985	0.0305544
cg18391610	-12.889	3.2259	-3.99547	0.00010528	0.00207949
cg18430208	-8.77794	3.10313	-2.82874	0.00534707	0.0343074
cg18432393	8.84955	3.18752	2.77631	0.00619367	0.0381492
cg18453389	7.85543	2.23907	3.50834	0.000614658	0.00756259
cg18457106	9.27497	2.69352	3.44344	0.000747109	0.00864692
cg18458833	13.0916	2.82326	4.63703	7.68e-06	0.00031556
cg18476633	-16.904	5.71148	-2.95966	0.00358332	0.0260308
cg18480706	-8.59869	2.67916	-3.20947	0.00164103	0.0148704
cg18537571	8.18002	1.85377	4.41263	1.95e-05	0.000622059
cg18537977	6.94707	1.99464	3.48287	0.00066033	0.0079306
cg18538900	-4.34815	1.30022	-3.34418	0.00106661	0.0110236
cg18626864	11.9393	3.46476	3.44591	0.000743044	0.0086132
cg18627132	9.31657	3.20148	2.91008	0.00417231	0.0286546
cg18773835	8.54867	1.92482	4.44129	1.81e-05	0.000591046
cg18780401	4.12319	1.52957	2.69564	0.00787043	0.0451177
cg18793814	4.82711	1.38279	3.49085	0.000659561	0.0079306
cg18813691	-5.56037	1.80305	-3.08386	0.00246087	0.0199035
cg18884384	8.11459	2.81439	2.88325	0.00454336	0.0306092
cg18904817	9.11034	2.69076	3.38579	0.000904013	0.0098769
cg18967094	9.46654	3.34583	2.82935	0.00531783	0.0342061
cg18971750	-12.3815	3.87231	-3.19744	0.00171475	0.015407
cg18989233	-9.4981	3.5149	-2.70224	0.00769045	0.0444502
cg19000389	-16.4031	4.38114	-3.74403	0.000270654	0.00406377
cg19017491	11.1281	3.11797	3.56903	0.000497018	0.006389
cg19059427	9.61623	2.97274	3.2348	0.00150254	0.0139054
cg19112757	11.2432	2.17713	5.16422	8.22e-07	5.78e-05
cg19115280	-10.8242	4.0924	-2.64494	0.00910269	0.0498406
cg19127840	-7.54283	1.49876	-5.03271	1.68e-06	9.72e-05
cg19138060	7.01625	2.44244	2.87264	0.00469896	0.0313637
cg19144013	7.65474	2.56489	2.98443	0.00332415	0.0248079
cg19169838	7.60972	1.39661	5.44869	2.2e-07	2.28e-05
cg19227523	-9.41006	3.27858	-2.87017	0.00470793	0.0313643
cg19229422	11.315	4.18288	2.70507	0.00765151	0.0443055
cg19261513	-3.62984	1.21121	-2.99687	0.00328169	0.0246256
cg19350224	11.4115	3.45466	3.30321	0.00119589	0.0118563
cg19358195	8.45321	1.87532	4.5076	1.42e-05	0.000494779
cg19388557	6.55747	2.20779	2.97016	0.00350446	0.0256726
cg19474517	8.37123	2.9642	2.82411	0.00539313	0.0344872
cg19499790	7.92094	2.77322	2.85622	0.00492201	0.0323672
cg19528439	7.05218	2.48761	2.83492	0.00523295	0.0338707
cg19534423	-11.4558	4.32563	-2.64835	0.00895843	0.0493149
cg19541233	-11.537	2.73186	-4.22314	4.18e-05	0.00105014
cg19545998	5.39718	1.58031	3.41526	0.000819194	0.00924616
cg19572242	6.89195	2.36617	2.91271	0.00413503	0.0284805
cg19616372	3.7369	1.39024	2.68796	0.00805056	0.0458115
cg19618706	9.13714	2.40548	3.79847	0.000210793	0.00341556
cg19683299	13.1662	3.56114	3.69717	0.000308198	0.00447778
cg19688321	5.91429	2.08462	2.8371	0.00527285	0.034086
cg19688503	-9.87816	2.32862	-4.24206	3.89e-05	0.000996851
cg19690274	10.877	2.86782	3.79276	0.000220755	0.00349297
cg19716713	4.82101	1.75618	2.74518	0.00685208	0.0409668
cg19743270	8.61098	2.45087	3.51344	0.000585616	0.00728863
cg19753067	-10.5136	2.34982	-4.47421	1.52e-05	0.000519815
cg19773565	9.9874	3.03554	3.29016	0.00125853	0.0123148
cg19774450	11.175	3.42674	3.26113	0.00137682	0.0131362
cg19790752	12.9273	3.28256	3.93816	0.000128302	0.00236332
cg19822434	-8.11245	2.83461	-2.86193	0.00486228	0.0320575
cg19926635	-7.73171	2.06614	-3.74209	0.000269613	0.00406377
cg19933709	-7.75003	2.6627	-2.91059	0.00415011	0.0285227
cg19937198	-9.19638	2.73086	-3.36758	0.000970302	0.0103792
cg20001978	7.85664	2.04283	3.84595	0.00017805	0.00298101
cg20003100	9.42755	2.38865	3.94682	0.000120721	0.00226292
cg20017658	-14.019	4.26159	-3.28961	0.00125331	0.0123015
cg20021806	-10.6289	3.43703	-3.09248	0.00237001	0.019415
cg20077179	4.20293	1.54304	2.72379	0.00725768	0.0426975
cg20086420	-11.6424	2.18531	-5.32758	3.87e-07	3.36e-05
cg20114929	10.8041	3.88877	2.77828	0.00620128	0.0381492
cg20275344	6.95792	2.56331	2.71443	0.00745546	0.0436195
cg20338399	-5.86229	1.92645	-3.04304	0.00278955	0.0218054
cg20394620	-11.6204	2.30114	-5.04982	1.35e-06	8.2e-05
cg20438518	14.588	3.32286	4.39019	2.23e-05	0.000689175
cg20469935	-7.23131	2.02779	-3.5661	0.000495481	0.00638383
cg20504202	3.22322	0.808649	3.98593	0.000107357	0.00209447
cg20512370	7.25116	2.31658	3.13011	0.00211747	0.017946
cg20514061	5.56969	1.81618	3.06671	0.00258288	0.0206123
cg20551211	11.2095	2.4824	4.51557	1.28e-05	0.000464388
cg20556598	8.57833	2.78199	3.08353	0.00243905	0.0197772
cg20578501	5.54972	1.6283	3.4083	0.000845761	0.00942758
cg20584415	-12.009	3.22654	-3.72195	0.00028537	0.00423911
cg20593767	8.20934	2.79205	2.94026	0.00382082	0.0270571
cg20622056	9.59914	2.41696	3.97157	0.000115364	0.00219697
cg20649285	-18.0431	3.05938	-5.89763	2.47e-08	4.38e-06
cg20651980	8.1217	2.09909	3.86915	0.000163827	0.00282221
cg20662859	3.9793	1.22733	3.24225	0.0014834	0.0138085
cg20746793	7.58464	1.48587	5.10452	9.79e-07	6.5e-05
cg20788415	10.5611	3.36858	3.13517	0.00209507	0.0177877
cg20842729	3.77804	1.25291	3.0154	0.00302637	0.0231087
cg20844861	-20.5705	5.52825	-3.72097	0.000278811	0.00417125
cg20860642	-16.6681	3.45753	-4.82082	3.51e-06	0.000169708
cg20922422	13.407	4.32559	3.09946	0.00233242	0.0192298
cg20959965	-8.99735	2.55961	-3.51513	0.00058531	0.00728863
cg21017771	10.3913	3.21815	3.22896	0.00152862	0.0140651
cg21030483	9.57574	3.08386	3.10512	0.00231265	0.0191585
cg21031530	-8.93685	2.73282	-3.27019	0.00136332	0.0130464
cg21131239	8.09341	2.64766	3.05682	0.00264691	0.0209995
cg21158178	-8.35607	2.91579	-2.8658	0.00479249	0.0317067
cg21160279	7.53281	2.73696	2.75225	0.00666425	0.0401704
cg21198428	-8.0213	2.70018	-2.97065	0.00349269	0.0256453
cg21224730	-11.8242	1.87972	-6.29041	3.35e-09	9.42e-07
cg21255939	5.9697	1.69013	3.53209	0.000552401	0.00694284
cg21305756	-8.2093	2.60394	-3.15264	0.0020007	0.0172312
cg21311761	13.3928	3.35779	3.98856	0.000103749	0.0020614
cg21311798	-8.25329	3.08573	-2.67466	0.00831917	0.0469211
cg21329548	-6.83918	2.28523	-2.99278	0.00328095	0.0246256
cg21330641	8.56428	3.14421	2.72382	0.00722113	0.0425348
cg21462299	11.7365	2.9401	3.99188	0.000101838	0.0020325
cg21472099	-7.93062	1.83073	-4.33194	2.81e-05	0.00080739
cg21593552	6.31153	1.62373	3.88705	0.000155567	0.00271391
cg21616821	-16.0714	5.27255	-3.04814	0.00273024	0.0214824
cg21635515	5.23563	1.92918	2.71392	0.00751095	0.043879
cg21648502	-13.5856	4.25129	-3.19563	0.00169748	0.0152805
cg21730821	12.1902	3.89662	3.12841	0.00213277	0.0180277
cg21768287	-13.1827	2.82136	-4.67245	6.67e-06	0.000282248
cg21771569	-9.91875	3.06233	-3.23896	0.00148318	0.0138085
cg21786852	-14.9116	4.02919	-3.70089	0.000320368	0.00460559
cg21797452	5.20227	1.26002	4.12872	6.19e-05	0.00139152
cg21799736	-12.3943	4.11437	-3.01244	0.00310756	0.023578
cg21801984	11.0649	3.57205	3.09764	0.00233332	0.0192298
cg21910711	-13.6925	3.09995	-4.41701	1.91e-05	0.000612098
cg21955534	9.91164	1.87105	5.29738	4.17e-07	3.55e-05
cg22070035	11.9821	3.18935	3.7569	0.000247428	0.00380922
cg22109064	-6.78944	1.85113	-3.66773	0.000356533	0.00496136
cg22126136	7.75806	2.76228	2.80857	0.00565116	0.0357073
cg22213614	6.19055	2.29515	2.69723	0.00784182	0.045107
cg22265142	4.89002	1.82399	2.68094	0.0082181	0.0465433
cg22332233	-4.41425	1.59044	-2.77549	0.00631415	0.0386449
cg22354945	16.9021	3.28571	5.14412	8.43e-07	5.84e-05
cg22364384	7.7903	2.67623	2.91092	0.00414823	0.0285227
cg22396288	10.5488	2.44352	4.31707	2.95e-05	0.000835491
cg22471695	8.77182	2.14466	4.09007	7.34e-05	0.00158809
cg22474124	-12.6854	3.2397	-3.91561	0.00015056	0.00265075
cg22502059	11.0724	3.78805	2.92297	0.00404043	0.0280512
cg22643918	10.1513	3.66884	2.7669	0.00643162	0.039165
cg22673121	11.715	3.22835	3.62878	0.000395677	0.00540409
cg22685762	8.10344	2.02031	4.01099	9.78e-05	0.00197215
cg22688927	4.68123	1.28778	3.6351	0.000395697	0.00540409
cg22690030	-8.18833	2.99461	-2.73435	0.00701663	0.0416898
cg22844265	6.57977	2.28761	2.87626	0.00467779	0.0312725
cg22848013	-8.14114	2.38428	-3.41451	0.000830804	0.00934411
cg22899869	-7.50305	2.53556	-2.95913	0.00362472	0.0262041
cg22926247	-13.5027	4.21923	-3.20029	0.00168692	0.0152192
cg22948201	-8.92638	3.15372	-2.83043	0.00531325	0.0342052
cg22959512	-9.72753	1.05598	-9.21185	8.88e-16	4.25e-12
cg22980351	10.9091	2.90548	3.75468	0.000256545	0.00392411
cg22982510	6.74425	2.52694	2.66894	0.00844738	0.0473648
cg23056602	11.5016	3.52732	3.26072	0.00139883	0.0132274
cg23060203	11.3139	3.28522	3.44389	0.000758484	0.00873627
cg23061351	9.79658	3.03806	3.22462	0.00155444	0.0142341
cg23079782	-13.4363	2.7503	-4.88541	2.97e-06	0.000146986
cg23092775	-12.6294	2.10789	-5.99151	1.67e-08	3.34e-06
cg23106779	4.83509	1.82441	2.65022	0.00896025	0.0493149
cg23112505	5.75754	1.44598	3.98177	0.000112006	0.00215315
cg23129452	-8.93914	1.72861	-5.1713	7.65e-07	5.42e-05
cg23140620	-12.2654	2.84162	-4.31633	3.09e-05	0.000862349
cg23180270	8.12597	2.38759	3.40341	0.00085243	0.00947585
cg23192918	-11.8536	3.21283	-3.68947	0.000318415	0.00458441
cg23209618	9.30788	3.02014	3.08193	0.00245517	0.0198742
cg23235141	-13.4646	2.51496	-5.35379	3.33e-07	2.97e-05
cg23247655	9.39306	2.88256	3.25858	0.00139398	0.0132093
cg23252784	-8.00162	2.15846	-3.7071	0.000302479	0.00441481
cg23300485	9.27037	2.93103	3.16284	0.00192275	0.0167257
cg23362763	-15.9922	3.93912	-4.05985	8.07e-05	0.00171776
cg23390865	3.26576	1.21113	2.69645	0.00785597	0.0451177
cg23392495	6.97997	2.29295	3.04411	0.00278155	0.0217607
cg23432159	7.54023	1.9847	3.79918	0.000213863	0.00345274
cg23453501	11.0364	2.47063	4.46703	1.62e-05	0.00054365
cg23455641	13.2244	3.35989	3.93596	0.000130856	0.00238958
cg23494279	3.8738	1.40337	2.76036	0.00656641	0.039779
cg23505798	4.6237	1.50823	3.06565	0.0026139	0.0207894
cg23516342	8.58978	2.11544	4.06051	8.11e-05	0.00172318
cg23530721	-8.17826	2.6569	-3.07812	0.00252729	0.0203032
cg23572455	-9.09373	3.40878	-2.66773	0.00853766	0.0476842
cg23577962	12.9977	2.2623	5.74535	6.4e-08	9e-06
cg23644934	-11.4394	3.86854	-2.95704	0.00361295	0.0262041
cg23698976	-10.6476	3.23561	-3.29076	0.00125722	0.0123146
cg23725323	-8.64493	2.42891	-3.55918	0.000505034	0.00645471
cg23726559	-7.11797	2.3808	-2.98974	0.00334693	0.0249001
cg23735003	-6.53147	2.41687	-2.70245	0.00770648	0.0444637
cg23832225	-7.78789	2.7746	-2.80685	0.00572643	0.0360399
cg23846114	-10.6281	3.2574	-3.26277	0.00139416	0.0132093
cg23852772	12.2965	2.54708	4.8277	3.38e-06	0.000164647
cg23862713	7.45565	2.6422	2.82176	0.0054477	0.0347664
cg23909164	-8.98533	3.38251	-2.65641	0.00880059	0.0486603
cg23949973	14.0007	4.12174	3.3968	0.000888085	0.00975873
cg23987198	-8.18959	2.64921	-3.09133	0.00238294	0.0194709
cg24197116	-7.0797	1.9844	-3.56769	0.000498016	0.006389
cg24248049	-9.13602	3.23212	-2.82664	0.0053596	0.0343647
cg24258154	-8.53156	3.02513	-2.82023	0.00558818	0.0353795
cg24274662	-13.6028	5.05572	-2.69057	0.00793124	0.0454028
cg24347741	-5.98565	1.58704	-3.77157	0.000239372	0.0037089
cg24350752	-7.82433	2.10585	-3.71553	0.000293614	0.0043384
cg24378073	11.0953	2.73198	4.06125	7.9e-05	0.00169369
cg24382689	10.5029	2.39982	4.37654	2.29e-05	0.000702095
cg24389412	-9.61101	2.99201	-3.21223	0.00161614	0.0147006
cg24415882	11.7475	3.68744	3.18581	0.00179292	0.0159001
cg24455325	12.0249	2.72631	4.41068	1.99e-05	0.000630552
cg24508310	4.04156	1.09736	3.68297	0.000332826	0.00472079
cg24601489	7.23637	1.79172	4.03878	8.75e-05	0.00181789
cg24618413	-5.84349	1.52754	-3.82542	0.000199733	0.00326401
cg24655012	5.24301	1.43161	3.66231	0.00035931	0.00499273
cg24667168	11.3429	3.17199	3.57594	0.000475165	0.00618038
cg24678093	-8.65249	1.77916	-4.86325	3.01e-06	0.000148497
cg24707688	13.8304	3.99781	3.4595	0.000718332	0.00841576
cg24714666	-6.79601	2.41006	-2.81985	0.00561451	0.0355226
cg24737468	6.51974	1.41621	4.60364	9.85e-06	0.000381323
cg24741770	-8.35449	2.4274	-3.44175	0.000749454	0.00866358
cg24761827	7.55031	2.65547	2.84331	0.00515619	0.0334872
cg24776295	5.33385	1.8129	2.94216	0.00390154	0.0274377
cg24800146	-14.1431	2.71451	-5.21018	6.16e-07	4.56e-05
cg24811772	6.05193	2.07443	2.9174	0.00408833	0.0282606
cg24819451	-10.0226	1.98449	-5.05047	1.29e-06	7.88e-05
cg24822140	-11.1137	1.58999	-6.9898	1.26e-10	6.34e-08
cg24849133	15.9386	3.30619	4.82085	3.56e-06	0.000171254
cg24857545	9.27754	3.0302	3.06169	0.00265485	0.0210277
cg24885603	10.6679	1.98542	5.3731	3.58e-07	3.17e-05
cg24922864	5.86334	1.77836	3.29705	0.00122102	0.0120589
cg24923927	7.30587	1.6262	4.4926	1.49e-05	0.000509631
cg24926947	11.4897	3.13943	3.6598	0.000348867	0.00489746
cg24964364	10.9586	2.77013	3.956	0.000120685	0.00226292
cg24978383	12.006	3.95779	3.03351	0.0028927	0.0224648
cg25047306	-9.28897	1.86071	-4.99217	1.68e-06	9.72e-05
cg25052176	13.4303	2.84398	4.72237	5.28e-06	0.00023364
cg25127732	6.40591	2.08169	3.07727	0.00247874	0.0200141
cg25223408	8.47066	1.5324	5.52771	1.61e-07	1.75e-05
cg25287150	11.315	2.70521	4.18269	5.16e-05	0.00120569
cg25363442	7.48148	2.60262	2.8746	0.00470535	0.0313643
cg25418042	4.95442	1.71676	2.88591	0.00453479	0.0305946
cg25420238	-11.8459	4.29442	-2.75844	0.00657435	0.039779
cg25422517	7.73901	1.96908	3.93027	0.000130692	0.00238958
cg25443545	10.8717	3.98963	2.72498	0.00719209	0.0423899
cg25478472	6.17936	1.70061	3.63362	0.000383793	0.00527164
cg25488547	21.9834	4.09472	5.36871	3.05e-07	2.8e-05
cg25493146	-5.37104	2.0176	-2.66209	0.00866446	0.0481863
cg25517979	-6.85658	2.53224	-2.70771	0.00760021	0.0441524
cg25524053	-10.9919	3.74929	-2.93173	0.00389598	0.0274268
cg25551840	9.79553	2.80946	3.48662	0.000647598	0.00787153
cg25554892	9.34512	3.12659	2.98892	0.00329734	0.0246849
cg25588559	-9.06516	2.24461	-4.03864	8.64e-05	0.00180302
cg25621422	13.1486	3.1736	4.14312	5.98e-05	0.00136138
cg25626441	15.988	4.15653	3.84648	0.000178663	0.00298604
cg25645198	-10.5189	3.23545	-3.25113	0.00144441	0.0135911
cg25645840	5.86671	1.5751	3.72466	0.000291395	0.00431896
cg25652053	-6.84867	1.81247	-3.77863	0.000228987	0.00357968
cg25686125	-11.2	3.59527	-3.1152	0.00224692	0.0187439
cg25691526	-7.38268	2.37472	-3.10886	0.00229778	0.0190684
cg25708442	-10.0617	3.45582	-2.91152	0.00421715	0.0288383
cg25737241	-9.756	2.87203	-3.3969	0.000870741	0.00961234
cg25845235	8.3664	1.90054	4.40211	2.04e-05	0.000646898
cg25877387	10.7728	2.77152	3.88698	0.000152448	0.00267413
cg25883790	-6.7689	2.22286	-3.04513	0.00276682	0.0217041
cg25936168	6.07545	2.10438	2.88705	0.0044648	0.0302291
cg25945792	9.77661	2.31505	4.22306	4.2e-05	0.00105014
cg25972680	-13.8155	3.99511	-3.4581	0.000707669	0.00834194
cg25999375	14.8594	3.38531	4.38938	2.17e-05	0.000679088
cg26011743	-12.2184	4.57483	-2.67079	0.00840908	0.0471959
cg26024941	-8.64686	2.67097	-3.23735	0.001498	0.0138827
cg26039373	3.92358	0.936116	4.19134	4.84e-05	0.00115008
cg26071642	7.49456	2.29645	3.26354	0.00136821	0.013067
cg26071755	10.9109	3.55998	3.06488	0.00258649	0.0206159
cg26101161	15.2239	3.54627	4.29293	3.24e-05	0.000879142
cg26106058	14.996	4.37951	3.42414	0.000801023	0.00910076
cg26121736	10.0906	3.16107	3.19214	0.00177593	0.0157787
cg26143566	8.67966	2.71788	3.19354	0.00172509	0.0154535
cg26185620	-5.28739	1.88963	-2.79811	0.00585464	0.0366058
cg26192860	9.93263	2.87095	3.45971	0.00070276	0.00829847
cg26214064	8.23487	2.15508	3.82114	0.000198309	0.00325187
cg26231996	-6.34503	1.34907	-4.70326	5.99e-06	0.000259839
cg26294718	-12.9658	3.69784	-3.50631	0.000611021	0.00753724
cg26391786	6.88427	2.02073	3.40682	0.000842418	0.00941932
cg26413007	16.6879	3.9567	4.21765	4.53e-05	0.00110916
cg26438739	-8.84083	2.7106	-3.26157	0.00141505	0.0133411
cg26464978	-12.487	3.61457	-3.45462	0.000714668	0.0083934
cg26488590	6.688	1.5187	4.40377	2.13e-05	0.000666401
cg26536952	7.34256	2.34826	3.12681	0.00218068	0.0183032
cg26547788	-2.88027	1.04931	-2.7449	0.00694203	0.041401
cg26561721	7.047	1.791	3.93466	0.00012874	0.00236683
cg26582789	-11.5817	3.73566	-3.1003	0.0023217	0.0192002
cg26602702	5.95335	2.19817	2.70832	0.00759339	0.0441524
cg26704637	-10.0105	3.34175	-2.99559	0.0032499	0.0244445
cg26735834	6.66109	1.67815	3.96929	0.000118233	0.00222941
cg26748472	-11.1934	3.74734	-2.98703	0.00332266	0.0248079
cg26751304	20.3312	2.92308	6.9554	1.05e-10	6.11e-08
cg26751510	5.5956	1.60473	3.48694	0.000651208	0.00787965
cg26791349	4.90596	1.4956	3.28027	0.00132141	0.0127322
cg26809795	7.56343	2.76852	2.73194	0.00707124	0.0419361
cg26810336	-4.66697	1.72263	-2.70921	0.00766454	0.0443541
cg26872564	-6.14313	2.18671	-2.8093	0.00567002	0.0358028
cg26905196	6.18747	1.91533	3.2305	0.00152327	0.0140429
cg26918919	17.8362	3.29912	5.40635	2.76e-07	2.66e-05
cg26944949	16.3301	3.16159	5.16517	8.31e-07	5.8e-05
cg26947474	9.49068	2.56984	3.6931	0.000315126	0.00455467
cg26955881	-18.4822	5.30346	-3.48494	0.000657833	0.00793049
cg26962057	-7.01649	1.51407	-4.63419	8.56e-06	0.000343962
cg27042767	-4.91016	1.68117	-2.92068	0.00406724	0.028176
cg27044570	10.3136	2.67335	3.85793	0.000172132	0.00291734
cg27055580	8.66806	3.21579	2.69546	0.00789725	0.0452353
cg27060653	13.6288	4.20081	3.24433	0.00144778	0.013596
cg27064928	-9.08148	3.00601	-3.02111	0.00298727	0.0229568
cg27070532	16.7049	2.62042	6.37487	2.24e-09	7.15e-07
cg27072561	7.40149	1.78061	4.15672	5.86e-05	0.00134347
cg27161395	-7.36004	2.76508	-2.66178	0.00869436	0.0483078
cg27187671	5.11771	1.72878	2.96031	0.0036386	0.0262132
cg27189967	-10.3737	3.85688	-2.68965	0.00795567	0.0454882
cg27221747	5.89575	2.11411	2.78876	0.00596903	0.0371027
cg27235557	7.03991	1.75348	4.01481	9.44e-05	0.00193188
cg27254181	8.89076	2.89597	3.07004	0.00254033	0.0203738
cg27298639	-10.7511	2.70953	-3.96789	0.000117917	0.00222783
cg27446382	7.96173	2.35553	3.38002	0.00092779	0.0100449
cg27450971	16.9494	5.54811	3.05498	0.00267877	0.0211996
cg27480179	14.6263	2.96506	4.93288	2.16e-06	0.000116152
cg27505047	-8.65721	2.80197	-3.08969	0.00238513	0.0194721
cg27561732	8.33392	2.40465	3.46575	0.000701149	0.00829847
cg27584469	-10.8412	3.95582	-2.74057	0.00687909	0.0410769
ch.X.7566543R	-10.2971	3.53518	-2.91274	0.00423768	0.028958
ch.X.188238R	-12.6348	3.45995	-3.65175	0.000363365	0.00503444
ch.X.16035608F	-3.14263	0.801523	-3.92082	0.000136107	0.00245506
ch.X.258064R	-6.33185	1.93227	-3.2769	0.00131833	0.012726
ch.X.23343928R	-9.89098	2.74883	-3.59825	0.000447616	0.00591869
ch.X.382657R	-3.94938	1.30112	-3.03537	0.00284115	0.0221544
ch.X.34090944F	-4.13283	1.33575	-3.09402	0.00237862	0.0194522
ch.X.576904F	-9.47963	2.2171	-4.27568	3.47e-05	0.00091362
ch.X.652438R	-6.15268	1.50589	-4.08573	7.56e-05	0.00162506
ch.X.665616F	-10.7549	3.37651	-3.18521	0.00180042	0.0159518
ch.X.42854404F	-6.45455	1.94856	-3.31247	0.00118783	0.0118165
ch.X.772254F	-9.23112	1.40135	-6.58732	1.06e-09	4.04e-07
ch.X.798879F	-12.2971	4.11443	-2.98878	0.00330621	0.0247126
ch.X.881064F	-10.9737	3.14586	-3.48831	0.000651761	0.00787965
ch.X.881546R	-10.9016	4.09391	-2.66288	0.00864459	0.0481318
ch.X.56864533F	-12.7478	2.26875	-5.61887	1.22e-07	1.41e-05
ch.X.938089F	-12.5153	2.3686	-5.28386	5.19e-07	4.1e-05
ch.X.1031144F	-14.0141	3.77606	-3.71131	0.000296258	0.00435058
ch.X.1171704R	-13.4355	3.28594	-4.08878	7.2e-05	0.00157117
ch.X.90223523F	-5.25433	1.67343	-3.13987	0.00205813	0.0175676
ch.X.92435715F	-8.55614	2.76109	-3.09883	0.00235221	0.0193189
ch.X.92448175R	-14.3983	4.03098	-3.57192	0.000483763	0.00626645
ch.X.92543860F	-7.36511	1.72115	-4.27918	3.59e-05	0.000939234
ch.X.92554290F	-5.61048	1.60323	-3.49947	0.00063049	0.00770778
ch.X.93511680F	-4.51513	1.07141	-4.21421	4.61e-05	0.00112133
ch.X.94260649R	-12.8426	4.45392	-2.88344	0.00452244	0.0305544
ch.X.97133160R	-7.9233	2.71157	-2.92203	0.00410414	0.0283494
ch.X.97651759F	-6.75863	1.82344	-3.70652	0.000301579	0.0044084
ch.X.1485219F	-7.72798	1.72722	-4.47422	1.58e-05	0.000535303
ch.X.108232304R	-7.09418	1.57331	-4.50908	1.4e-05	0.000490235
ch.X.108297408F	-4.49326	1.55132	-2.89641	0.00439289	0.0298267
ch.X.112118442F	-4.78875	1.74855	-2.73869	0.00699838	0.0416827
ch.X.112138872R	-7.89315	2.20657	-3.57711	0.000491682	0.00635199
ch.X.114073068F	-5.80437	1.58398	-3.66441	0.000355269	0.00495272
ch.X.1698482R	-8.09648	2.31344	-3.49975	0.000626278	0.00767592
ch.X.1813402F	-5.98692	2.23377	-2.68019	0.008261	0.0466756
ch.X.2058079F	-8.41927	2.80803	-2.99829	0.00319474	0.0241246
ch.X.143865083R	-9.09585	2.90901	-3.12678	0.00214275	0.0180482
ch.X.2115742F	-8.84866	2.56688	-3.44725	0.000743294	0.0086132
ch.X.153018199F	-7.90097	1.34398	-5.87878	3.16e-08	5.49e-06

## Sheet: Table S7
Table S7: Female-only age-related CpGs from MADT (FDR<0.05)
cpg	estimate	std.error	statistic	p.value	fdr
cg00011891	9.86421	3.3204	2.97079	0.00332806	0.0235904
cg00016522	12.2565	3.56259	3.44035	0.000707085	0.00705095
cg00551957	12.4005	4.62671	2.6802	0.00800858	0.0458252
cg00697812	20.4503	3.53215	5.78974	2.35e-08	2.12e-06
cg01083397	12.3232	3.16665	3.89154	0.000134048	0.00184482
cg01191902	8.84747	2.99444	2.95463	0.00349642	0.0245467
cg01374431	8.57836	2.98118	2.8775	0.00440813	0.0295149
cg01413492	8.80557	2.73085	3.22448	0.00145926	0.0124486
cg01807728	8.17525	2.79124	2.92889	0.0038069	0.0263482
cg02064569	13.7141	3.10845	4.41187	1.62e-05	0.000346535
cg02188515	18.1228	4.2614	4.25278	3.13e-05	0.000583445
cg02615131	6.86223	2.49232	2.75335	0.0064867	0.0389681
cg02714462	13.143	4.84345	2.71355	0.00717048	0.0420845
cg02935635	10.8256	3.99582	2.70922	0.00727256	0.0426107
cg02938958	9.54223	3.21851	2.96479	0.00335951	0.0237805
cg03043267	-8.56392	3.08037	-2.78016	0.00592287	0.036669
cg03102848	-9.05254	2.80336	-3.22917	0.00148079	0.0125696
cg03140487	8.01964	1.82669	4.39027	1.75e-05	0.00036718
cg03360001	12.7649	3.85418	3.31197	0.00107936	0.00981941
cg03687305	19.9042	4.49461	4.42846	1.5e-05	0.000330075
cg03759948	8.41097	2.68666	3.13064	0.00200068	0.015868
cg03825574	7.14171	2.19764	3.24972	0.00135005	0.0117115
cg04166210	14.9446	3.86949	3.86217	0.000147067	0.00198753
cg04294190	13.8885	2.40759	5.76861	3.6e-08	2.94e-06
cg04381324	-15.7784	3.82648	-4.12347	5.26e-05	0.000887407
cg04493225	12.1314	4.2659	2.84382	0.00487459	0.0316479
cg04836978	7.25354	2.49817	2.90355	0.00415544	0.0281349
cg04843066	-9.07579	2.88347	-3.14752	0.00186931	0.015035
cg05134041	4.61121	1.62174	2.84337	0.00495853	0.0320164
cg05196231	-15.9896	5.55451	-2.87868	0.00438375	0.02939
cg05206294	14.371	4.88261	2.94331	0.00359057	0.0251218
cg05219621	6.22964	2.35329	2.6472	0.00870287	0.0488321
cg05533223	-5.99134	2.00166	-2.99318	0.00307774	0.0220905
cg05629323	13.2249	3.75532	3.52163	0.000521479	0.00551608
cg05947181	7.67295	2.67041	2.87332	0.00448443	0.0298635
cg06119392	-11.9205	4.42755	-2.69235	0.00762754	0.0442363
cg06137672	10.2403	3.14706	3.25392	0.00131451	0.011471
cg06282443	12.2456	2.97933	4.11019	5.72e-05	0.000943496
cg06779458	10.98	2.79948	3.92218	0.000117044	0.00166274
cg07553115	8.57962	3.19769	2.68307	0.00784199	0.045158
cg07653640	7.71972	2.71344	2.845	0.00487031	0.0316401
cg07681512	13.6693	4.79304	2.8519	0.00475167	0.031061
cg07693661	10.2157	2.42963	4.20463	3.85e-05	0.000690021
cg07862274	-7.63591	2.06029	-3.70622	0.000268824	0.0032831
cg07990395	8.85985	2.96983	2.98329	0.0032222	0.0229033
cg08276328	6.37817	2.33279	2.73414	0.00675515	0.0402347
cg08291693	8.77777	3.12354	2.8102	0.00539885	0.0341054
cg08323957	-14.2827	4.6253	-3.08796	0.00227931	0.0176818
cg08340716	21.4924	3.48473	6.1676	3.16e-09	5e-07
cg08363715	-10.7037	4.02319	-2.66051	0.0083742	0.0473892
cg08617833	4.83665	1.52308	3.17557	0.00171766	0.0141137
cg08623691	9.02264	2.56077	3.52341	0.000518795	0.00549334
cg08725455	11.0966	2.84679	3.89794	0.000128484	0.00178815
cg08817443	6.34057	1.93127	3.28311	0.00119599	0.0106539
cg09196081	10.6217	3.73829	2.84132	0.00492008	0.0318827
cg09434493	6.68044	2.11091	3.16472	0.00177101	0.0144081
cg09622432	11.4459	4.05689	2.82136	0.00521903	0.0332535
cg09731029	14.0101	4.53256	3.09099	0.00224637	0.0175057
cg10066681	12.14	3.70644	3.27537	0.00122316	0.010823
cg10421300	10.44	3.0938	3.37447	0.000877334	0.00826706
cg10984692	19.3551	3.92884	4.9264	1.64e-06	5.52e-05
cg11502922	9.86382	3.27402	3.01276	0.0028865	0.0210414
cg11863519	16.0082	4.08851	3.91542	0.000121407	0.00171287
cg12077024	12.4739	4.11385	3.03216	0.00271978	0.020155
cg12113703	15.6472	5.07469	3.08338	0.00232256	0.0178958
cg12472218	6.32436	2.37316	2.66496	0.0083575	0.047373
cg12526869	-9.65398	2.66678	-3.62009	0.000369417	0.00419126
cg12858650	10.7275	2.81095	3.81633	0.000177731	0.00232221
cg12978205	-20.458	4.61148	-4.43631	1.43e-05	0.000317621
cg13208429	16.0057	3.41867	4.68185	4.94e-06	0.000132721
cg13213216	19.6151	5.70579	3.43774	0.00073705	0.00724425
cg13274727	-10.4959	2.69189	-3.89908	0.000129338	0.0017976
cg13568559	-16.4222	5.28392	-3.10795	0.00214019	0.0167681
cg13640071	13.7367	4.81674	2.85186	0.00475718	0.031061
cg13744306	-12.6674	4.1798	-3.03062	0.00273261	0.0202063
cg14191292	-7.94706	2.80359	-2.8346	0.00504714	0.0323793
cg14532322	11.8179	4.47316	2.64196	0.00884341	0.0492581
cg14996916	-12.5817	3.6101	-3.48515	0.000601452	0.00620232
cg15225044	8.95741	2.78814	3.21268	0.00152071	0.0128447
cg15255584	-18.6812	4.70891	-3.96721	9.85e-05	0.00144531
cg15314890	17.3792	5.56846	3.121	0.00210256	0.0165102
cg15322230	4.87638	1.82173	2.67678	0.00797841	0.045678
cg15520863	5.30502	1.75171	3.02848	0.00275156	0.0202881
cg15579650	11.9173	3.73039	3.19465	0.00161381	0.0134869
cg15888279	7.72184	2.45965	3.1394	0.00191879	0.015325
cg16104517	11.4299	4.19349	2.72563	0.0069381	0.0410491
cg16417926	-12.3055	3.25338	-3.78239	0.00020325	0.00259005
cg16627148	-20.7357	4.21716	-4.91698	1.73e-06	5.73e-05
cg16824069	-19.3906	6.62495	-2.9269	0.00378224	0.0262305
cg16867483	12.1121	2.43947	4.96508	1.42e-06	4.92e-05
cg16963297	8.72838	2.55053	3.42218	0.000773595	0.00749584
cg17157129	-12.9446	3.84346	-3.36797	0.000917987	0.00859493
cg17231418	13.4821	4.91309	2.74411	0.00657113	0.0393769
cg17299883	-13.608	4.55855	-2.98516	0.00315408	0.0225125
cg17388110	-11.977	3.90006	-3.07098	0.00242	0.0184665
cg17592148	7.88329	2.5476	3.09441	0.00222323	0.0173517
cg17602500	8.52364	2.82369	3.01862	0.00284313	0.0208138
cg17969499	12.1834	3.73178	3.26476	0.00126847	0.0111545
cg18112782	7.90536	2.79443	2.82897	0.00517433	0.0330302
cg18420843	6.27342	2.1752	2.88406	0.00432332	0.0290798
cg18776609	13.2545	4.02507	3.29299	0.00115371	0.0103401
cg18813387	-9.69981	3.32959	-2.91322	0.00394404	0.0270964
cg19005062	9.1292	2.98758	3.05572	0.00253085	0.0190625
cg19180514	7.72886	2.69396	2.86896	0.00451822	0.030025
cg19535369	-12.7452	3.44162	-3.70326	0.000269508	0.00328754
cg19583388	-14.04	4.82886	-2.90753	0.00400794	0.0274072
cg19780807	11.6492	2.15117	5.41531	1.8e-07	1.06e-05
cg20122617	9.75365	2.37176	4.11242	5.77e-05	0.000950266
cg20133129	-6.73338	2.15718	-3.12139	0.00206072	0.0162313
cg20229989	10.9337	3.52191	3.10447	0.0021579	0.0168674
cg20396841	-10.8842	3.27468	-3.32376	0.00104054	0.00955084
cg20493887	11.5847	4.14168	2.79711	0.00560364	0.0350731
cg21142738	-14.2741	4.51496	-3.16151	0.00179283	0.0145337
cg21206285	6.94404	2.25666	3.07713	0.00235822	0.0180756
cg21302017	25.3149	8.72215	2.90237	0.00414199	0.0280623
cg21384883	12.6133	3.83583	3.28827	0.00119507	0.0106539
cg21459545	5.0542	1.3237	3.81824	0.000176333	0.0023101
cg21597797	16.0498	4.69334	3.4197	0.000746677	0.00730392
cg21604743	-15.395	3.86294	-3.98531	9.21e-05	0.00136769
cg21807849	10.9661	3.07064	3.57127	0.000434658	0.00475946
cg21808055	-12.721	4.05234	-3.13918	0.0019488	0.0155044
cg21936763	13.478	3.62866	3.71431	0.00025755	0.00316045
cg21978299	9.29044	3.0878	3.00876	0.00295312	0.0214055
cg21985559	19.541	5.1569	3.78929	0.000200698	0.00257028
cg22055524	11.9449	3.05738	3.9069	0.000125821	0.00176551
cg22609034	-8.33241	2.73066	-3.05142	0.00258124	0.0193622
cg22675021	7.70929	2.90164	2.65688	0.00845866	0.0477619
cg22702707	-9.63831	3.34234	-2.8837	0.00432677	0.0290839
cg22926378	-11.503	3.41944	-3.364	0.000906039	0.00851021
cg23478805	13.2892	4.6571	2.85353	0.00473825	0.0309978
cg23731466	7.49834	1.82066	4.11848	5.44e-05	0.000913877
cg23837911	-11.4146	3.992	-2.85935	0.00467274	0.0306535
cg23857725	-8.80483	3.33319	-2.64157	0.00887358	0.0493719
cg24137136	13.8329	3.24837	4.25843	3.06e-05	0.000572678
cg24505863	-8.21263	2.82318	-2.909	0.00399681	0.0273675
cg24691854	9.5606	2.95447	3.23598	0.00139408	0.0120022
cg24931094	10.635	3.10269	3.42766	0.000724401	0.00716282
cg25172243	8.02682	2.91781	2.75098	0.00644049	0.0389086
cg25174364	7.10742	2.46317	2.88548	0.00430158	0.0289905
cg25543607	-12.0726	3.27663	-3.68447	0.000292278	0.0035029
cg25849068	-18.5088	5.79779	-3.19238	0.00161733	0.0135054
cg26149887	-7.76543	2.75054	-2.82324	0.00519157	0.0330991
cg26279840	8.31299	2.30879	3.60058	0.000391127	0.00439012
cg26308359	7.7613	2.72968	2.8433	0.00495942	0.0320164
cg26340529	19.0409	4.38493	4.34235	2.18e-05	0.000433546
cg26442763	-8.85216	3.20762	-2.75973	0.00626899	0.0381225
cg26506212	7.52001	2.84197	2.64606	0.00872501	0.0489163
cg26578373	13.1288	4.97688	2.63795	0.00900779	0.0498755
cg26623222	15.2178	3.28652	4.63036	6.21e-06	0.000160789
cg26934726	-12.1392	3.7243	-3.25944	0.00129564	0.0113545
cg27080287	9.70014	3.3584	2.88832	0.00433591	0.0291263
cg27264374	-9.80626	3.70905	-2.64387	0.0087825	0.0490625
cg27296089	11.859	3.41075	3.47694	0.000613379	0.00628744
cg27350602	7.08022	2.32345	3.04729	0.00258725	0.0193827
cg27387615	4.04752	1.35361	2.99017	0.00312204	0.0223888
cg27488875	11.5611	3.18638	3.62828	0.000353235	0.00405372
cg27522270	-18.7985	6.52576	-2.88066	0.00438124	0.02939
cg00012395	14.0996	4.80083	2.93692	0.00365835	0.0255438
cg00023415	10.2143	2.55101	4.00404	8.48e-05	0.00128913
cg00037117	13.8936	1.982	7.00989	2.93e-11	1.07e-08
cg00108737	17.1158	4.99121	3.4292	0.000719925	0.0071374
cg00120172	10.3365	3.2621	3.16866	0.00174399	0.0142843
cg00136787	14.2447	4.16975	3.41621	0.000763415	0.00742522
cg00156802	14.1763	4.36368	3.24871	0.00134837	0.0117115
cg00173270	12.6933	4.11983	3.08103	0.00232046	0.017893
cg00203804	8.27016	1.87885	4.40172	1.66e-05	0.000352463
cg00242233	18.3908	3.64535	5.045	9.48e-07	3.62e-05
cg00243747	12.779	3.41772	3.73903	0.000234866	0.00291694
cg00250879	-12.6782	3.69861	-3.42782	0.000727447	0.00717734
cg00253811	8.79301	3.06502	2.86883	0.00453298	0.0300572
cg00263759	8.34395	3.08435	2.70526	0.00736547	0.0430813
cg00331433	-5.58057	1.54914	-3.60237	0.000391524	0.00439012
cg00359973	-14.0836	3.94462	-3.57033	0.000439609	0.00478815
cg00387056	-12.2386	3.68668	-3.31968	0.00105504	0.0096494
cg00389918	15.5395	4.07152	3.81662	0.000174826	0.00229328
cg00391379	10.2195	2.41255	4.23599	3.43e-05	0.000627632
cg00400999	18.0046	5.04728	3.5672	0.000441591	0.00480339
cg00420717	11.8126	2.94365	4.01291	8.18e-05	0.00125571
cg00459767	17.0036	3.78703	4.48996	1.16e-05	0.000267159
cg00473051	-11.5208	3.74326	-3.07774	0.00234924	0.0180337
cg00510327	13.4172	3.86968	3.46728	0.000630859	0.0064154
cg00524424	-8.40574	2.8969	-2.90163	0.00409929	0.0279018
cg00536175	10.4032	3.42253	3.03961	0.00265592	0.0197817
cg00550141	15.7683	3.53066	4.4661	1.29e-05	0.00029107
cg00571700	6.11723	1.9335	3.16381	0.00177456	0.0144197
cg00574800	16.3032	4.53915	3.59168	0.00040527	0.00451568
cg00586321	10.0424	2.50994	4.00107	8.65e-05	0.00130678
cg00595697	9.28654	3.21642	2.88723	0.00429203	0.0289452
cg00609239	9.03192	1.98607	4.54764	8.93e-06	0.000216905
cg00615010	15.6313	3.92322	3.9843	9.23e-05	0.00136769
cg00668694	-9.95195	2.32988	-4.27145	2.88e-05	0.000544989
cg00705055	11.4871	3.17133	3.62218	0.000361827	0.00413815
cg00713642	14.9658	3.61376	4.14135	4.93e-05	0.000840144
cg00714323	11.2054	3.12865	3.58154	0.000419007	0.00462446
cg00721658	10.6305	3.87225	2.74531	0.00654996	0.039273
cg00743412	-13.3424	4.42193	-3.01731	0.00287088	0.0209572
cg00748144	12.4969	2.76499	4.51969	1e-05	0.000238748
cg00765885	7.13028	2.19905	3.24244	0.00138636	0.0119545
cg00788815	-16.9237	5.32556	-3.17783	0.00169441	0.0139785
cg00805156	-11.1756	4.04095	-2.76559	0.00616712	0.0377263
cg00819012	9.49895	2.97442	3.19355	0.0016078	0.0134566
cg00820131	12.1177	2.79116	4.34146	2.14e-05	0.000427906
cg00855923	10.1914	3.4045	2.99351	0.00306827	0.0220842
cg00890110	19.2438	4.09533	4.69897	4.66e-06	0.000127612
cg00898159	7.98889	2.04436	3.90778	0.000125453	0.00176551
cg00931201	-9.96539	3.2577	-3.05902	0.00253152	0.0190625
cg00948677	-10.0058	2.9269	-3.41857	0.000749415	0.00732373
cg00958651	-12.5225	4.19101	-2.98795	0.0031446	0.0224762
cg00981643	9.71916	3.3829	2.87302	0.00446368	0.0297704
cg01004447	8.10993	1.94321	4.17347	4.36e-05	0.000761225
cg01010298	6.88557	1.95476	3.52247	0.000517615	0.0054865
cg01058688	20.6161	3.80436	5.41908	1.56e-07	9.4e-06
cg01104810	9.78243	2.70002	3.62309	0.000369709	0.00419126
cg01118900	17.3537	5.04782	3.43786	0.000705096	0.00703848
cg01119520	11.384	3.50988	3.24341	0.00137571	0.0118938
cg01125381	10.328	2.93309	3.52121	0.000522816	0.00552453
cg01137368	15.0735	3.64344	4.13716	5.01e-05	0.000851895
cg01162841	26.9476	5.01952	5.36856	2.11e-07	1.14e-05
cg01169463	-12.096	3.32283	-3.64027	0.000340776	0.00393713
cg01207481	-11.9835	4.26387	-2.81049	0.00540023	0.0341054
cg01220513	10.7813	2.34661	4.59442	7.36e-06	0.000185177
cg01302641	-5.54586	1.93295	-2.86912	0.00454533	0.0300885
cg01307615	11.411	4.33101	2.63473	0.0090221	0.0499278
cg01307742	11.588	2.19405	5.28157	3.07e-07	1.47e-05
cg01326358	-8.26247	2.67004	-3.09451	0.00222957	0.0173879
cg01336098	6.49367	1.9859	3.26989	0.0012449	0.0109849
cg01348758	-10.9713	3.85291	-2.84755	0.00483975	0.0314813
cg01382771	-15.4135	3.83378	-4.02044	7.96e-05	0.00122697
cg01383228	-10.0217	3.64697	-2.74795	0.00648094	0.0389681
cg01404374	12.2682	2.91448	4.20939	3.7e-05	0.000667432
cg01423027	-6.79885	1.34402	-5.05858	9.3e-07	3.59e-05
cg01448525	8.92772	2.49312	3.58094	0.000421513	0.00464025
cg01545419	9.24023	2.12409	4.35021	2.21e-05	0.000436656
cg01559064	12.8875	2.92123	4.41166	1.59e-05	0.000343858
cg01564333	25.5247	4.84756	5.26546	3.37e-07	1.59e-05
cg01576669	18.108	3.22651	5.61225	5.83e-08	4.31e-06
cg01579322	6.02577	1.98687	3.03279	0.0027765	0.0204426
cg01607721	17.6658	3.96123	4.45968	1.32e-05	0.000297884
cg01627510	15.2848	2.88007	5.30708	2.71e-07	1.35e-05
cg01679167	6.88797	1.95219	3.52832	0.000509714	0.00542561
cg01683788	-7.68696	2.89191	-2.65809	0.00846939	0.047769
cg01698523	9.09312	3.18955	2.85091	0.0047926	0.031234
cg01704778	14.5403	4.73122	3.07328	0.00239817	0.0183135
cg01752030	-3.93568	1.36626	-2.88062	0.00439198	0.0294259
cg01776396	16.6909	4.10485	4.06613	6.6e-05	0.00105641
cg01792733	9.03982	3.15359	2.86652	0.00458223	0.0301886
cg01821005	11.5795	3.06392	3.7793	0.000202201	0.0025831
cg01821772	30.0926	4.21503	7.13936	1.46e-11	6.8e-09
cg01823238	-7.5464	1.93782	-3.89427	0.000134172	0.00184482
cg01834528	16.3039	3.90831	4.1716	4.32e-05	0.000756529
cg01954531	-11.1595	4.03136	-2.76816	0.00613232	0.0375358
cg01975035	14.7157	3.33015	4.41893	1.55e-05	0.00033626
cg02020018	14.4822	3.71566	3.89762	0.000128394	0.00178815
cg02033323	8.17279	2.58159	3.1658	0.00176447	0.0143867
cg02042698	11.6594	3.49284	3.33807	0.000989815	0.00912602
cg02058632	-12.2318	4.30306	-2.84258	0.00488488	0.0316746
cg02060618	-6.40354	2.39967	-2.66851	0.0081736	0.0466136
cg02068976	14.8527	3.74502	3.96598	9.89e-05	0.00144843
cg02095003	15.4321	4.18774	3.68505	0.000289086	0.00347682
cg02096520	11.1286	3.68327	3.02141	0.00280873	0.0206355
cg02120013	-19.4034	4.41507	-4.39482	1.72e-05	0.000360984
cg02151408	15.0178	3.47419	4.32269	2.34e-05	0.000457992
cg02155838	11.1551	4.04705	2.75636	0.00634956	0.0384581
cg02167358	-7.29083	2.48573	-2.93308	0.0037134	0.0258579
cg02167456	13.6262	3.99481	3.41096	0.000771598	0.00748356
cg02168925	16.0018	4.27846	3.74009	0.000234144	0.00291502
cg02189483	20.1652	4.21754	4.78128	3.2e-06	9.51e-05
cg02195925	6.93095	2.12942	3.25486	0.00131065	0.0114477
cg02215374	7.067	1.91602	3.68837	0.00030862	0.00364249
cg02233493	7.43692	2.80011	2.65594	0.00847388	0.047769
cg02263509	20.193	4.96503	4.06705	6.6e-05	0.00105641
cg02272668	12.9725	3.18151	4.07746	6.58e-05	0.00105611
cg02273788	8.66474	2.00778	4.31557	2.43e-05	0.000472655
cg02362246	-8.70566	2.96428	-2.93686	0.00366293	0.0255584
cg02424254	15.6835	3.9078	4.01338	8.15e-05	0.00125356
cg02424670	12.9877	2.84925	4.5583	8.55e-06	0.000210016
cg02537091	5.40164	1.84475	2.92811	0.00378034	0.0262305
cg02560273	13.332	4.99905	2.6669	0.00824087	0.0468931
cg02564124	8.72654	2.27747	3.83169	0.00016731	0.00220313
cg02573613	10.3144	3.83211	2.69158	0.00765239	0.0443553
cg02575859	-7.59997	2.45872	-3.09103	0.00227176	0.01765
cg02590287	6.81709	1.88882	3.60918	0.000384222	0.00432713
cg02600622	-10.6751	2.42333	-4.40514	1.64e-05	0.000350032
cg02620228	-9.77453	3.48973	-2.80094	0.00556666	0.0348842
cg02629737	7.0535	2.3451	3.00777	0.00295119	0.0214055
cg02756254	22.3404	6.90101	3.23727	0.00139957	0.0120292
cg02814558	10.0244	3.61567	2.77249	0.00604602	0.0372294
cg02831668	15.8994	3.2257	4.92897	1.61e-06	5.43e-05
cg02835735	18.4845	3.54866	5.20887	4.44e-07	1.99e-05
cg02881531	7.81171	2.66709	2.92892	0.00377248	0.0261982
cg02893780	-6.16399	1.77985	-3.46321	0.000639028	0.00647923
cg02952729	17.0431	3.88235	4.3899	1.78e-05	0.000371498
cg02973734	5.65456	2.07127	2.73	0.00685573	0.040726
cg02977829	8.66217	3.13072	2.76683	0.00613116	0.0375358
cg02994237	-9.74775	2.75741	-3.53511	0.000498382	0.00532108
cg03005718	17.5441	3.71052	4.72821	4.01e-06	0.000113387
cg03159767	8.75584	2.67762	3.27001	0.00125473	0.0110535
cg03159836	-6.77709	1.87285	-3.61859	0.000372416	0.00421729
cg03169432	-8.56282	3.11178	-2.75174	0.00642856	0.0388856
cg03191149	-11.5121	3.46845	-3.31911	0.00105342	0.00964318
cg03210191	7.464	2.81214	2.6542	0.00852606	0.0480035
cg03211244	10.8814	2.6512	4.10435	5.72e-05	0.000943496
cg03223687	13.1113	2.36683	5.53962	8.52e-08	5.78e-06
cg03273694	-20.3894	5.82211	-3.50206	0.000557128	0.00585697
cg03278754	8.18375	2.93844	2.78506	0.00581602	0.03616
cg03289972	6.61834	2.07193	3.19428	0.00164425	0.0136635
cg03291819	12.3081	3.71971	3.30889	0.00109014	0.00989713
cg03313909	12.7661	4.22635	3.02061	0.00282883	0.0207246
cg03317455	-8.2443	2.39865	-3.43705	0.000732953	0.00721088
cg03323167	9.54226	3.29745	2.89383	0.00418208	0.0282779
cg03325532	10.4916	3.13134	3.35052	0.000949291	0.0088157
cg03361581	11.7578	4.1143	2.85778	0.00468594	0.0307143
cg03448884	8.53557	3.06701	2.78302	0.00584641	0.036305
cg03449040	8.11511	2.19674	3.69416	0.000278688	0.00337548
cg03464883	15.7083	3.46275	4.53635	9.48e-06	0.000228144
cg03553451	8.58159	3.22335	2.66232	0.00831801	0.0472013
cg03554855	10.4985	3.83599	2.73686	0.00671864	0.0401438
cg03578806	7.14022	2.66146	2.68282	0.00788736	0.0453335
cg03636437	13.1039	3.22549	4.0626	6.71e-05	0.00107058
cg03662494	-11.0492	3.95622	-2.79287	0.00568804	0.0355364
cg03674851	14.2498	5.20622	2.73708	0.00670186	0.0400902
cg03692149	8.48732	2.49349	3.40379	0.000794962	0.00764523
cg03704653	8.94721	3.08393	2.90124	0.00411733	0.027969
cg03768687	13.7566	3.37545	4.07549	6.43e-05	0.00103388
cg03783575	13.0491	3.85437	3.38553	0.000839428	0.00795366
cg03800724	-6.20477	1.43147	-4.33455	2.22e-05	0.000438172
cg03845359	11.4841	2.7932	4.11145	5.53e-05	0.000920671
cg03867952	9.82774	2.97206	3.30671	0.0011001	0.00996398
cg03957435	13.0396	3.34877	3.89383	0.000130415	0.00180747
cg03964424	11.562	4.14496	2.7894	0.00575587	0.0358947
cg04010032	14.094	3.80381	3.70524	0.000266615	0.00326389
cg04035233	17.3383	3.44094	5.03882	9.74e-07	3.69e-05
cg04103377	22.0884	4.37572	5.04795	9.2e-07	3.57e-05
cg04123347	12.4501	2.59205	4.8032	2.9e-06	8.76e-05
cg04139820	17.8632	4.46542	4.00035	8.83e-05	0.0013252
cg04155024	9.63083	3.35742	2.86852	0.00451643	0.030025
cg04182474	7.60464	2.79892	2.71699	0.0071034	0.0417719
cg04205692	-8.40451	2.44077	-3.44339	0.000701649	0.00703086
cg04221167	16.1886	2.6364	6.14042	3.73e-09	5.72e-07
cg04243127	12.8117	2.58566	4.95489	1.45e-06	5.02e-05
cg04270663	-8.8763	3.36476	-2.63802	0.00896083	0.0496958
cg04282422	12.286	2.95176	4.16225	4.57e-05	0.000788519
cg04288265	8.12817	2.50893	3.23969	0.00138217	0.0119296
cg04290766	13.9662	2.94268	4.74607	3.75e-06	0.000107817
cg04297522	6.90988	2.36368	2.92336	0.00382292	0.0264057
cg04323365	11.723	3.02137	3.88004	0.00013716	0.00187836
cg04325187	11.9588	3.3379	3.58272	0.000419628	0.00462446
cg04335355	5.48037	1.70175	3.22044	0.00147397	0.0125532
cg04342904	19.1561	4.36549	4.38808	1.77e-05	0.000368984
cg04402371	16.3096	5.01192	3.25416	0.00132047	0.0115132
cg04421522	12.7478	4.26922	2.98598	0.00315149	0.0225097
cg04594276	18.3421	4.61584	3.97374	9.54e-05	0.0014062
cg04625493	8.9716	2.0412	4.39525	1.72e-05	0.000360984
cg04629827	10.7929	3.50772	3.07689	0.00235589	0.0180712
cg04636194	11.3695	2.6799	4.2425	3.32e-05	0.000610641
cg04640677	-7.7305	2.52682	-3.05938	0.0024968	0.018898
cg04642759	-10.2789	3.53777	-2.90547	0.00404786	0.0276249
cg04644844	10.0701	3.08273	3.26662	0.00126604	0.0111427
cg04677508	-15.6568	4.23995	-3.69268	0.000281018	0.00339665
cg04688327	13.932	2.56274	5.43635	1.41e-07	8.72e-06
cg04690567	-11.0006	3.20184	-3.43571	0.00070443	0.00703848
cg04696059	15.1809	3.32041	4.57199	8.48e-06	0.000209283
cg04754076	18.6121	4.27323	4.35551	2.03e-05	0.000407828
cg04769341	9.19293	3.427	2.68251	0.00784732	0.045158
cg04769935	9.56846	3.48293	2.74724	0.00651542	0.0390887
cg04774951	-9.47214	3.35106	-2.82661	0.00512967	0.0327858
cg04778337	13.5571	3.80586	3.56217	0.000451849	0.00489035
cg04790137	9.61077	3.0881	3.1122	0.00209953	0.0164991
cg04791822	10.6629	3.0455	3.50121	0.000559882	0.00586791
cg04821008	11.2429	3.09173	3.63645	0.000344869	0.00397094
cg04860194	21.4066	4.23323	5.05679	9.43e-07	3.61e-05
cg04867253	9.22155	3.16294	2.9155	0.00391427	0.026946
cg04919858	-9.92263	3.43612	-2.88774	0.00425745	0.0287308
cg04932149	-17.4199	6.17837	-2.8195	0.00525136	0.0333973
cg05039054	-10.8692	4.05032	-2.68355	0.00784801	0.045158
cg05066631	9.77642	3.55241	2.75205	0.00642569	0.0388856
cg05078775	12.4713	4.26509	2.92404	0.00381307	0.0263731
cg05105069	12.4905	4.22932	2.9533	0.00347614	0.024421
cg05106463	-7.91991	1.88894	-4.19278	4.09e-05	0.000722561
cg05116452	20.2081	3.37631	5.98527	8.46e-09	1.04e-06
cg05143403	10.2884	2.55279	4.03025	8.3e-05	0.00126869
cg05147330	19.3129	3.55284	5.43589	1.45e-07	8.89e-06
cg05148324	6.57359	1.76672	3.72078	0.000257027	0.00316045
cg05158109	7.65372	2.2327	3.42801	0.000724448	0.00716282
cg05237470	8.83153	2.48735	3.55058	0.000471371	0.00507884
cg05257898	16.2481	4.73627	3.43057	0.000719693	0.0071374
cg05257947	10.4751	2.94539	3.55642	0.000471738	0.00507884
cg05283871	21.7916	3.92589	5.55073	8.12e-08	5.6e-06
cg05295197	12.6711	2.51888	5.03047	1.12e-06	4.06e-05
cg05313921	10.8096	3.89136	2.77786	0.00593702	0.0367123
cg05324686	12.8513	3.75752	3.42016	0.000743703	0.00729568
cg05375002	11.7053	3.58707	3.26319	0.00127352	0.0111705
cg05453618	12.9902	3.21024	4.0465	7.17e-05	0.00112572
cg05453733	12.5872	1.99231	6.31792	1.42e-09	2.56e-07
cg05454990	19.6652	4.31196	4.56062	8.59e-06	0.000210016
cg05459616	23.2497	3.44304	6.75268	1.32e-10	3.65e-08
cg05463948	11.2382	4.00409	2.80667	0.00545197	0.034312
cg05480640	18.0998	3.05876	5.91738	1.27e-08	1.36e-06
cg05491276	9.95921	3.57502	2.78578	0.00579562	0.0360987
cg05507097	8.50705	1.95049	4.3615	2.01e-05	0.000406001
cg05508067	-9.21392	3.11883	-2.95428	0.00346763	0.0243779
cg05529533	16.593	4.62741	3.58582	0.000414122	0.00459336
cg05555050	10.013	3.10078	3.22917	0.00142988	0.0122488
cg05560472	8.74961	2.39912	3.64701	0.000331258	0.00385429
cg05564395	6.83039	2.56938	2.65838	0.00853872	0.0480291
cg05574878	9.70925	3.50113	2.77318	0.00601922	0.0370866
cg05655038	11.4868	3.61497	3.17756	0.00170683	0.0140584
cg05688478	9.28194	3.02106	3.07241	0.00238945	0.0182605
cg05695959	-11.3829	3.57926	-3.18024	0.00167844	0.0138579
cg05720573	12.284	3.29002	3.73372	0.000239231	0.00296041
cg05742782	14.1429	4.05865	3.48464	0.000591872	0.00612197
cg05784171	12.6916	3.48812	3.63852	0.000341945	0.0039462
cg05802072	20.303	4.75389	4.27082	2.89e-05	0.000545567
cg05806387	8.53741	2.33997	3.64852	0.00032767	0.00382009
cg05875427	14.673	3.93172	3.73195	0.000243362	0.0030079
cg05886698	7.72861	2.5225	3.06387	0.00245249	0.018619
cg05943154	11.3743	2.34621	4.84795	2.35e-06	7.48e-05
cg05958056	9.05745	2.69289	3.36347	0.000910214	0.00853772
cg06002208	9.67587	2.55244	3.79084	0.00019336	0.00248872
cg06008640	-11.7036	3.80571	-3.07526	0.00236613	0.0181227
cg06014506	8.5597	3.18062	2.6912	0.00765854	0.044366
cg06051662	16.1657	4.68303	3.45198	0.000667183	0.00674472
cg06068891	21.8464	5.37811	4.06209	6.87e-05	0.00108782
cg06079646	-8.66613	3.15185	-2.74954	0.00645686	0.0389192
cg06116593	17.6574	5.20134	3.39478	0.000815496	0.0077773
cg06116594	-10.2407	2.95535	-3.46514	0.000637557	0.0064707
cg06129596	8.82425	3.06819	2.87605	0.00442089	0.0295618
cg06137651	16.1916	3.69013	4.38782	1.76e-05	0.000368037
cg06138173	23.809	4.09054	5.82049	2.04e-08	2e-06
cg06172119	14.3883	3.24527	4.43361	1.45e-05	0.000320151
cg06204009	13.6556	3.58617	3.80787	0.00018113	0.00235491
cg06208111	11.4521	3.75294	3.05151	0.00255955	0.0192172
cg06217046	9.4958	3.33531	2.84705	0.00481946	0.0313892
cg06223806	11.2761	3.75536	3.00268	0.00300488	0.021727
cg06231015	15.6396	3.00239	5.20905	4.36e-07	1.96e-05
cg06234064	12.2184	3.34158	3.65649	0.000323207	0.00378093
cg06259852	12.8383	4.52352	2.83811	0.00497306	0.0320251
cg06327799	-10.8969	3.44141	-3.16641	0.0017649	0.0143867
cg06340713	12.1985	4.12638	2.95621	0.00346345	0.0243652
cg06375559	12.335	2.63128	4.68783	4.8e-06	0.000129302
cg06376940	-7.74289	2.81475	-2.75083	0.00643782	0.0389086
cg06475811	9.9633	2.98128	3.34196	0.000974501	0.00901462
cg06494770	15.2483	3.8678	3.94236	0.000108018	0.00156703
cg06558952	-7.6885	2.9068	-2.64501	0.00875218	0.0489883
cg06568260	11.4672	2.3289	4.92386	1.65e-06	5.52e-05
cg06624712	9.58294	3.46729	2.76381	0.00618987	0.0378296
cg06633743	18.1136	3.55753	5.09163	7.59e-07	3.09e-05
cg06650493	11.6279	2.15497	5.39584	1.74e-07	1.03e-05
cg06650847	-8.35033	3.12374	-2.67319	0.0080873	0.0461727
cg06701191	-6.86615	1.37941	-4.97759	1.29e-06	4.59e-05
cg06705167	-6.88955	2.09719	-3.28514	0.00120389	0.010715
cg06742032	15.0716	3.98511	3.78197	0.00019928	0.00255531
cg06776776	18.819	3.68273	5.11007	7.1e-07	2.92e-05
cg06786167	11.689	3.43667	3.40124	0.000796292	0.00765081
cg06806679	-13.4836	2.68171	-5.02798	1.06e-06	3.92e-05
cg06811375	-8.61544	2.3979	-3.59291	0.000405271	0.00451568
cg06828129	17.8639	5.40137	3.30729	0.00109915	0.00996398
cg06839398	-8.59551	2.69439	-3.19016	0.00162933	0.0135835
cg06860598	12.5174	3.79466	3.2987	0.00113021	0.010173
cg06871279	-14.6036	3.76657	-3.87716	0.000139591	0.0019015
cg06877198	-7.26339	2.03374	-3.57144	0.000437286	0.0047715
cg06925836	-8.21448	2.03784	-4.03097	7.66e-05	0.00118802
cg07007780	13.0626	3.03744	4.30055	2.54e-05	0.00048956
cg07070940	-7.90638	1.98312	-3.98684	9.21e-05	0.00136769
cg07076318	19.0942	4.46987	4.27176	2.86e-05	0.000544618
cg07089438	22.501	4.87591	4.61472	6.8e-06	0.0001727
cg07186939	15.5418	4.10144	3.78934	0.000201602	0.00257865
cg07195705	12.0252	3.59769	3.34249	0.000972905	0.00901056
cg07274490	6.21415	1.51799	4.09366	6.34e-05	0.00102321
cg07311845	-11.6698	3.69391	-3.1592	0.00181336	0.0146538
cg07392722	9.69989	3.17692	3.05323	0.0025376	0.0190943
cg07409400	8.45681	2.88739	2.92887	0.00376112	0.026137
cg07427073	10.2474	2.17554	4.71026	4.34e-06	0.000120897
cg07439208	16.7163	2.94943	5.66765	4.46e-08	3.44e-06
cg07464229	16.7775	2.98956	5.61204	5.83e-08	4.31e-06
cg07471703	8.51274	3.05435	2.78709	0.00583147	0.0362342
cg07489003	17.9959	2.76002	6.52021	4.74e-10	9.95e-08
cg07496966	5.80052	1.89345	3.06347	0.00251153	0.0189537
cg07601068	-13.119	3.42518	-3.83017	0.000167302	0.00220313
cg07621042	8.43075	2.37036	3.55674	0.00045847	0.00495679
cg07692215	12.9157	4.82911	2.67454	0.0080595	0.0460395
cg07746818	8.68353	2.71037	3.20382	0.00155181	0.0130859
cg07752550	9.54663	3.46997	2.75121	0.00648751	0.0389681
cg07761273	13.0722	3.16685	4.12784	5.18e-05	0.000875844
cg07761358	-7.72453	2.78702	-2.77161	0.00608034	0.0373959
cg07809144	9.14149	2.34712	3.89478	0.000131788	0.00182179
cg07839376	17.0713	3.109	5.49092	1.1e-07	7.31e-06
cg07864948	10.3915	3.69322	2.81367	0.00534256	0.0338516
cg07903515	14.4314	4.76293	3.02994	0.00274825	0.0202782
cg07951921	19.9321	2.68402	7.4262	2.89e-12	1.98e-09
cg07952579	8.00459	2.18439	3.66445	0.00030889	0.00364249
cg07979856	5.99077	2.1692	2.76174	0.00623315	0.0380132
cg07984302	4.47762	1.61641	2.77011	0.00607246	0.0373698
cg08057040	8.59022	3.13832	2.73721	0.00670862	0.0401072
cg08085487	13.9137	3.71231	3.74799	0.000226406	0.00282897
cg08089354	9.12393	3.17714	2.87175	0.00448585	0.0298635
cg08097522	10.8168	2.94142	3.67739	0.000297617	0.00355858
cg08126551	12.4535	2.07803	5.99293	8.21e-09	1.03e-06
cg08129292	15.6417	2.83277	5.52171	9.39e-08	6.26e-06
cg08150745	10.4515	1.91394	5.46073	1.28e-07	8.16e-06
cg08156775	-6.87337	2.51584	-2.73204	0.00680506	0.040483
cg08167097	16.6135	5.38952	3.08255	0.00230789	0.0178497
cg08214328	-7.91057	2.89974	-2.72803	0.00687293	0.0408045
cg08284207	13.5944	3.53119	3.84981	0.00015546	0.00208179
cg08302695	9.54363	3.19547	2.98661	0.00313184	0.0224318
cg08348649	10.5544	3.8597	2.73452	0.00675009	0.0402347
cg08418115	9.89631	2.95312	3.35114	0.000945201	0.00879362
cg08434396	13.6919	3.25853	4.20185	3.96e-05	0.000706406
cg08448931	10.5759	3.08048	3.43321	0.000710464	0.0070681
cg08456555	-9.46868	2.96199	-3.19673	0.0015916	0.0133556
cg08530364	7.56552	2.00771	3.76823	0.000210873	0.00267063
cg08559914	13.4151	3.89555	3.44369	0.000683759	0.00686499
cg08577442	10.7732	1.50465	7.15993	1.54e-11	6.87e-09
cg08587717	8.8367	2.88071	3.06755	0.00243438	0.0185211
cg08627621	21.865	3.6333	6.01795	7.25e-09	9.43e-07
cg08633697	7.99855	2.77417	2.88323	0.00431911	0.0290705
cg08693325	-15.8142	4.16911	-3.79318	0.000196095	0.00252077
cg08722366	8.78617	2.79534	3.14315	0.00189694	0.0151859
cg08758558	-7.21267	1.83545	-3.92965	0.000114388	0.00163632
cg08800499	13.5847	3.69332	3.67818	0.000293917	0.00351844
cg08814772	11.5151	2.60801	4.41527	1.57e-05	0.000340978
cg08867267	10.4374	1.97725	5.27873	3.49e-07	1.64e-05
cg08967108	8.07682	2.51508	3.21136	0.00152375	0.0128598
cg08967287	10.3709	3.0178	3.43657	0.00070515	0.00703848
cg08992687	17.8608	3.14753	5.67454	4.28e-08	3.33e-06
cg09035532	23.1587	4.55544	5.08375	8.17e-07	3.26e-05
cg09050238	15.2237	4.07162	3.73898	0.000234572	0.00291681
cg09054333	7.28769	2.75721	2.64313	0.00879211	0.0490781
cg09075057	18.4885	5.93588	3.11471	0.00208526	0.0164121
cg09086179	10.655	3.87398	2.75041	0.00645435	0.0389192
cg09099391	7.97247	2.77879	2.86905	0.00452913	0.0300572
cg09107157	13.7547	4.00442	3.43488	0.000719818	0.0071374
cg09125286	13.8405	2.92194	4.73675	3.88e-06	0.000110168
cg09127325	12.2045	3.81209	3.20152	0.00158048	0.0132921
cg09137745	15.5873	2.97457	5.2402	3.87e-07	1.78e-05
cg09210088	13.8031	2.75046	5.01848	1.14e-06	4.12e-05
cg09226411	-8.96191	3.36436	-2.66378	0.00829914	0.0471724
cg09234578	13.3123	3.23983	4.10896	5.6e-05	0.00092967
cg09344532	14.8159	3.08422	4.80377	2.86e-06	8.71e-05
cg09413198	-9.47717	3.48966	-2.71578	0.00712795	0.0418589
cg09418568	9.28332	3.49119	2.65907	0.0084001	0.0475096
cg09526164	9.59499	2.83142	3.38876	0.000832033	0.00790547
cg09554224	-12.3091	2.47939	-4.96458	1.4e-06	4.88e-05
cg09569581	12.3062	2.79301	4.40605	1.69e-05	0.000356854
cg09608545	8.55297	2.33802	3.65822	0.000318487	0.00374277
cg09628099	9.80062	3.24654	3.01879	0.00290014	0.0210854
cg09641151	-6.79982	2.01325	-3.37753	0.000861123	0.0081442
cg09662069	21.1969	4.26873	4.96563	1.37e-06	4.83e-05
cg09687634	15.997	4.0759	3.92478	0.000115445	0.00164458
cg09703824	13.5728	5.13246	2.64449	0.00877547	0.0490625
cg09721969	9.7099	3.14966	3.08284	0.00231836	0.0178902
cg09760728	7.48639	2.37243	3.15558	0.00183319	0.0147908
cg09761247	-13.9469	3.76782	-3.70158	0.000272809	0.00331993
cg09809869	13.8262	3.1427	4.39947	1.68e-05	0.000356854
cg09810925	12.4075	3.14265	3.94809	0.000105367	0.0015329
cg09891468	6.66161	1.82279	3.65462	0.000322968	0.00378093
cg09950034	10.8445	4.09081	2.65093	0.00860317	0.0483323
cg09953945	22.8438	4.23809	5.39013	1.77e-07	1.04e-05
cg09971892	-7.31621	2.60213	-2.81162	0.00536579	0.033936
cg09998101	3.96532	1.35632	2.92359	0.0038223	0.0264057
cg10043957	18.3263	3.13771	5.84065	1.83e-08	1.82e-06
cg10060499	12.7037	4.39604	2.88981	0.00423132	0.0285732
cg10061736	12.0056	4.10861	2.92205	0.00383131	0.0264458
cg10149978	12.5613	3.48329	3.60616	0.00038509	0.00432742
cg10155200	12.1799	2.89812	4.2027	3.86e-05	0.000690021
cg10162698	14.5439	3.02546	4.80719	2.88e-06	8.73e-05
cg10165710	8.4824	2.98503	2.84165	0.00496591	0.0320181
cg10258730	-11.6567	3.83986	-3.03572	0.00268534	0.0199718
cg10288121	13.0728	2.69783	4.84569	2.36e-06	7.5e-05
cg10320265	13.7093	5.00552	2.73883	0.00667434	0.0399488
cg10339201	14.4952	2.2591	6.41636	1.34e-09	2.46e-07
cg10417559	8.40829	1.90134	4.42231	1.53e-05	0.000334946
cg10425032	-14.2522	5.34328	-2.66731	0.0081999	0.0467117
cg10428230	13.5723	4.02894	3.36871	0.000891497	0.00838513
cg10430126	-10.2828	2.97554	-3.45577	0.000656371	0.00664196
cg10444261	-10.9845	2.82301	-3.89107	0.000134987	0.00185336
cg10462174	9.22664	2.00557	4.6005	7.84e-06	0.000195494
cg10477471	11.7894	3.76898	3.12801	0.00200387	0.015881
cg10559351	10.0908	3.74661	2.69332	0.00760914	0.0441545
cg10721855	11.7494	3.99402	2.94174	0.00362359	0.0253355
cg10773531	7.84081	1.93663	4.04869	7.1e-05	0.00111656
cg10774723	12.1562	2.76543	4.39578	1.72e-05	0.000360984
cg10858432	15.539	2.88887	5.37891	1.97e-07	1.1e-05
cg10871818	10.5892	2.14592	4.93458	1.61e-06	5.43e-05
cg10910730	-12.9508	4.2035	-3.08096	0.00232779	0.0179226
cg11022804	14.2747	4.19473	3.40301	0.00078913	0.00761763
cg11028627	12.9237	3.53539	3.65551	0.000320542	0.00376261
cg11038686	9.05774	3.15511	2.87082	0.00457017	0.0301511
cg11110686	6.41055	2.3902	2.68202	0.00797334	0.0456744
cg11115577	7.52027	2.36794	3.17587	0.00171097	0.0140764
cg11146367	-8.86842	3.18632	-2.78328	0.00585294	0.0363236
cg11251991	-10.8968	2.73475	-3.98456	9.29e-05	0.00137303
cg11276914	19.0834	3.44843	5.53394	8.78e-08	5.9e-06
cg11280668	8.93948	2.86204	3.12346	0.00205082	0.0161781
cg11293764	-9.34105	3.35235	-2.78642	0.00578244	0.0360385
cg11304846	13.883	4.05121	3.42688	0.000725278	0.00716282
cg11306781	8.0765	2.70492	2.98586	0.0031399	0.0224738
cg11318129	10.1513	2.62218	3.87134	0.000144954	0.00196415
cg11331769	5.24957	1.9284	2.72223	0.00699026	0.0412204
cg11428427	11.143	2.31882	4.80544	2.84e-06	8.7e-05
cg11454836	7.46872	2.78776	2.67911	0.00794691	0.0455993
cg11466638	17.0144	3.77331	4.50915	1.07e-05	0.000248114
cg11509733	-11.5291	3.23082	-3.56848	0.000442814	0.00480776
cg11516680	13.1712	3.31993	3.96731	9.77e-05	0.00143794
cg11530701	13.1397	3.5798	3.67052	0.00030247	0.00359569
cg11538407	11.3468	3.1206	3.63611	0.000342849	0.00395219
cg11609126	-6.31709	2.35102	-2.68695	0.00776904	0.0449301
cg11635541	10.3417	2.54263	4.06733	6.63e-05	0.00105895
cg11707753	11.8917	3.38324	3.51488	0.000537908	0.00566651
cg11708328	10.4074	3.88684	2.67759	0.00797299	0.0456744
cg11721498	16.4669	3.84346	4.28439	2.72e-05	0.000521964
cg11816360	9.13932	3.22583	2.83317	0.00503064	0.0323123
cg11825763	-11.4993	4.36071	-2.63703	0.00895099	0.049695
cg11834066	15.6115	4.31829	3.6152	0.000380165	0.00428614
cg11837390	10.7873	3.96627	2.71975	0.007105	0.0417719
cg11865600	13.3943	3.96047	3.382	0.000849657	0.00804316
cg11918562	13.7867	3.96799	3.47446	0.000620288	0.00633299
cg11944101	-9.45026	2.85232	-3.31319	0.00107723	0.00980867
cg12041934	12.8666	3.78641	3.3981	0.000803213	0.0077101
cg12059303	16.6844	2.58277	6.45989	6.69e-10	1.32e-07
cg12061866	13.654	3.12946	4.36305	1.96e-05	0.000398445
cg12082130	17.9543	5.37024	3.34329	0.000977155	0.0090255
cg12124912	4.77406	1.4507	3.29087	0.0011837	0.0105628
cg12134159	14.3724	4.66644	3.07995	0.00233099	0.0179338
cg12156989	17.7614	4.24101	4.188	4.05e-05	0.000718512
cg12221218	12.1572	2.5129	4.83793	2.79e-06	8.58e-05
cg12242224	9.39228	3.52979	2.66087	0.00836894	0.0473855
cg12275687	-13.9966	4.5309	-3.08915	0.00227816	0.0176818
cg12330929	8.11961	2.15891	3.76097	0.000220926	0.002774
cg12408777	10.362	3.59986	2.87844	0.00438103	0.02939
cg12456011	7.16755	2.36701	3.0281	0.00279298	0.0205492
cg12497728	21.9974	3.40949	6.45183	6.65e-10	1.32e-07
cg12513189	14.3752	3.5185	4.0856	6.12e-05	0.000995673
cg12536534	11.9309	3.96619	3.00814	0.00292634	0.0212413
cg12543132	8.45527	2.73517	3.09131	0.00229561	0.0177948
cg12596096	8.94846	3.32184	2.69383	0.00760663	0.0441545
cg12720772	5.84413	1.91041	3.0591	0.00250937	0.0189513
cg12732953	11.6961	3.31757	3.5255	0.000511936	0.00543753
cg12883424	15.3258	3.4664	4.42125	1.54e-05	0.000335594
cg12901451	8.36506	2.53329	3.30205	0.00114846	0.0103154
cg12909479	-8.67168	3.21984	-2.69321	0.00760816	0.0441545
cg12926098	17.3168	4.01229	4.31595	2.39e-05	0.000465147
cg13009143	8.09791	2.55595	3.16826	0.00174898	0.0143018
cg13015740	15.4369	3.38738	4.55718	8.58e-06	0.000210016
cg13018252	8.96458	2.94419	3.04483	0.00260843	0.0195129
cg13027792	11.8406	4.20006	2.81915	0.00524471	0.0333757
cg13030539	13.8555	2.54109	5.45258	1.3e-07	8.22e-06
cg13099539	6.82523	2.10568	3.24134	0.00137159	0.0118682
cg13100667	21.6213	4.7145	4.58612	7.5e-06	0.000188285
cg13143866	10.7871	3.376	3.19522	0.00159931	0.0134094
cg13145750	-9.3416	2.76579	-3.37755	0.000864336	0.00816706
cg13153942	17.1545	5.44448	3.15081	0.00184861	0.0149035
cg13155805	10.6404	3.12131	3.40896	0.000777377	0.0075136
cg13178332	-13.8445	3.25694	-4.25076	3.16e-05	0.000587659
cg13182625	13.8198	4.83161	2.8603	0.0046473	0.030539
cg13214067	8.14091	2.57018	3.16744	0.00176744	0.014396
cg13218284	8.29742	3.0888	2.6863	0.00778873	0.0450186
cg13219139	10.9956	3.59625	3.05751	0.00251825	0.0189904
cg13272357	13.9822	3.16892	4.41229	1.61e-05	0.000345866
cg13278829	12.9931	4.24529	3.06059	0.00248009	0.0187993
cg13326840	-9.39856	2.74523	-3.4236	0.000746437	0.00730392
cg13355801	11.2381	2.36994	4.74195	3.78e-06	0.000107995
cg13367122	13.6299	4.07266	3.34667	0.000975099	0.00901462
cg13367883	-16.2467	5.31257	-3.05816	0.00254631	0.0191376
cg13397331	7.33264	2.73792	2.67817	0.00795364	0.0456124
cg13448203	15.1234	2.60093	5.81459	2.09e-08	2e-06
cg13489115	9.22102	2.01311	4.58049	8.25e-06	0.000204156
cg13524834	9.77684	3.07326	3.18126	0.00167281	0.0138337
cg13627141	12.7643	3.1288	4.07962	6.27e-05	0.00101608
cg13664798	14.7874	3.45028	4.28585	2.74e-05	0.00052568
cg13668826	7.38865	2.68453	2.75231	0.00647382	0.0389681
cg13684570	6.89293	2.08208	3.31061	0.00109079	0.00989713
cg13712154	16.737	3.65969	4.57335	7.91e-06	0.000196744
cg13721204	16.7198	3.34043	5.00529	1.2e-06	4.28e-05
cg13758960	12.1892	3.01891	4.03762	7.43e-05	0.00115751
cg13766816	16.6786	3.15785	5.28163	3.34e-07	1.58e-05
cg13768142	7.63415	1.75581	4.34794	2.23e-05	0.000438878
cg13771497	-18.3188	4.08955	-4.47943	1.23e-05	0.000281978
cg13780945	12.3646	4.25567	2.90544	0.00403606	0.0275628
cg13795116	10.6913	3.8808	2.75491	0.00635039	0.0384581
cg13811328	8.48773	2.42995	3.49297	0.000577437	0.0059923
cg13822691	13.9292	3.91539	3.55756	0.000459251	0.00496001
cg13867326	-9.14862	2.80775	-3.25835	0.00131073	0.0114477
cg13872501	14.6134	2.71842	5.3757	1.94e-07	1.09e-05
cg13928866	10.2207	3.74273	2.73081	0.00682149	0.040546
cg13965132	8.3907	2.42231	3.46392	0.000636789	0.00646929
cg14002781	6.34163	1.28203	4.94653	1.65e-06	5.52e-05
cg14006678	10.894	3.83918	2.83758	0.00496341	0.0320181
cg14024637	10.2071	2.76721	3.68859	0.000284691	0.00343595
cg14076132	15.6071	4.37229	3.56955	0.000437616	0.0047715
cg14111132	11.1075	3.2755	3.3911	0.000823498	0.00783888
cg14111789	20.5563	3.46723	5.92875	1.23e-08	1.33e-06
cg14165995	15.3444	3.28419	4.67221	5.18e-06	0.000138847
cg14179628	15.791	3.53626	4.46545	1.31e-05	0.000295416
cg14186071	9.47561	2.2762	4.16291	4.51e-05	0.000780264
cg14212888	10.8211	3.84662	2.81315	0.00533994	0.0338516
cg14245501	19.5348	4.10693	4.75655	3.57e-06	0.000104145
cg14266196	15.8248	4.45923	3.54878	0.000476982	0.00512456
cg14321295	14.6262	4.10113	3.56639	0.000441944	0.00480339
cg14372937	12.5368	2.65659	4.71913	4.21e-06	0.00011837
cg14381673	10.8848	3.15363	3.4515	0.000670595	0.00676425
cg14381745	23.1005	3.53109	6.54203	4.17e-10	8.92e-08
cg14403309	14.8349	3.7048	4.00423	8.46e-05	0.00128772
cg14429073	-11.101	4.1103	-2.70078	0.0074905	0.0436634
cg14453321	14.9693	2.92554	5.11677	6.93e-07	2.9e-05
cg14454549	-8.24744	1.96788	-4.19102	3.99e-05	0.000709363
cg14508997	21.2172	4.02657	5.26929	3.22e-07	1.53e-05
cg14533133	-11.6539	3.38957	-3.43817	0.00069721	0.00699321
cg14538620	13.5464	3.44768	3.92913	0.000115022	0.0016431
cg14587850	17.9389	4.56508	3.92959	0.000113271	0.00162714
cg14602622	12.7302	3.65526	3.4827	0.000599297	0.00618631
cg14637830	8.4251	2.11562	3.98234	9.27e-05	0.00137134
cg14686949	-9.33189	2.55605	-3.6509	0.000331354	0.00385429
cg14694234	22.3157	3.75824	5.93781	1.08e-08	1.21e-06
cg14694370	11.0507	2.99452	3.69033	0.000285019	0.00343595
cg14696586	28.2577	3.40737	8.29311	1.15e-14	2.37e-11
cg14708847	-18.0733	3.65352	-4.94681	1.5e-06	5.18e-05
cg14713449	6.55277	1.59263	4.11444	5.51e-05	0.000919395
cg14726139	12.8426	2.84546	4.51337	1.04e-05	0.000244367
cg14736373	12.3058	3.32232	3.70397	0.000268395	0.00328177
cg14736837	10.5533	3.00743	3.50907	0.000544564	0.00573076
cg14784348	7.65395	2.36492	3.23646	0.00139707	0.0120179
cg14804093	21.8145	2.95443	7.38365	3.11e-12	2e-09
cg14825312	12.293	3.25316	3.77878	0.000202758	0.00258699
cg14832266	13.5129	3.77108	3.5833	0.00042241	0.00464515
cg14878279	22.0899	4.97001	4.44464	1.41e-05	0.000312857
cg14917571	14.2836	4.64471	3.07525	0.00237035	0.0181415
cg14923176	14.7736	3.73239	3.95821	0.000101838	0.00148862
cg15073264	15.7168	3.39069	4.6353	6.08e-06	0.000158078
cg15169914	-13.0471	4.46897	-2.91949	0.00386176	0.0266381
cg15235844	14.6172	4.14451	3.52689	0.000509757	0.00542561
cg15237731	7.8773	2.75816	2.856	0.00469398	0.0307474
cg15315638	9.87173	3.64953	2.70493	0.00736452	0.0430813
cg15319295	9.31739	2.53678	3.67292	0.000300103	0.00357997
cg15359342	18.7059	5.0807	3.68175	0.0002922	0.0035029
cg15395087	10.7318	4.02946	2.66332	0.00832959	0.0472409
cg15465300	10.2747	3.14881	3.26306	0.00127356	0.0111705
cg15508284	5.90289	2.09834	2.81312	0.00535942	0.0339166
cg15514224	18.5392	3.68809	5.02677	1.04e-06	3.87e-05
cg15604347	11.8515	2.95358	4.01258	8.22e-05	0.00125927
cg15658365	18.132	5.39793	3.35906	0.00092846	0.00867717
cg15735483	19.4923	5.99359	3.2522	0.00133838	0.0116496
cg15749276	17.7987	3.85921	4.61199	6.72e-06	0.000172106
cg15840970	7.16163	1.74919	4.09427	6.07e-05	0.000990962
cg15844471	17.2524	3.46651	4.97688	1.32e-06	4.68e-05
cg15864992	18.5957	3.34008	5.56743	7.31e-08	5.14e-06
cg15872383	-11.5005	2.24743	-5.11717	6.95e-07	2.9e-05
cg15900913	13.7005	2.28905	5.98523	8.8e-09	1.06e-06
cg15968979	11.9737	3.50074	3.42034	0.000752103	0.00733604
cg16166036	9.73909	2.76228	3.52575	0.000511393	0.00543739
cg16170760	13.171	2.47651	5.31837	2.53e-07	1.28e-05
cg16203368	14.3434	3.16506	4.5318	9.69e-06	0.000232532
cg16219026	8.31864	3.01029	2.76341	0.00619307	0.0378296
cg16219271	6.37893	2.26777	2.81286	0.0053588	0.0339166
cg16232809	6.83231	2.06707	3.30531	0.00111215	0.0100425
cg16410962	19.3136	4.01624	4.80888	2.87e-06	8.71e-05
cg16524589	9.66159	3.07253	3.14451	0.00188832	0.0151287
cg16533561	12.0964	4.57491	2.64408	0.00877093	0.0490625
cg16564271	12.0442	3.10602	3.8777	0.000143338	0.00194482
cg16613854	19.3019	4.47027	4.31784	2.43e-05	0.000472587
cg16628997	8.87908	2.22667	3.9876	9.22e-05	0.00136769
cg16708895	-11.9373	4.28376	-2.78663	0.00580452	0.0361323
cg16716983	14.2173	3.62964	3.91699	0.000118793	0.00168293
cg16781964	16.3675	3.69103	4.43438	1.45e-05	0.000320151
cg16786117	16.4622	3.53123	4.66188	5.46e-06	0.000144561
cg16847374	7.74013	2.72911	2.83614	0.00498095	0.0320547
cg17001761	11.1847	3.28175	3.40815	0.000774657	0.00749906
cg17006131	15.9478	4.0636	3.92455	0.000116094	0.00165152
cg17010905	9.19164	3.01724	3.04637	0.00262307	0.0195938
cg17017670	-11.1036	4.13953	-2.68232	0.00790597	0.0453897
cg17032587	9.96074	3.15371	3.15842	0.00181046	0.0146419
cg17075998	-9.50404	2.747	-3.45979	0.000646761	0.00655116
cg17122979	8.26589	2.8752	2.87489	0.00445531	0.0297339
cg17141186	9.06699	2.48955	3.64202	0.00033712	0.00390534
cg17191957	20.1979	4.21922	4.78712	3.07e-06	9.2e-05
cg17196716	11.4968	3.70091	3.10648	0.0021358	0.0167584
cg17202289	15.1083	3.86943	3.90454	0.000125991	0.00176551
cg17207552	4.84018	1.75591	2.75651	0.00632948	0.0383767
cg17215052	15.5864	3.7606	4.14465	4.83e-05	0.00082748
cg17219209	8.01979	2.47524	3.24	0.00137882	0.0119108
cg17334927	8.53604	2.39466	3.56461	0.000446908	0.00484709
cg17348578	11.1078	3.97607	2.79366	0.00566733	0.0354286
cg17354708	-17.1025	5.21973	-3.27651	0.00122042	0.010823
cg17383449	9.9249	3.48012	2.85188	0.00476	0.031061
cg17391028	22.4205	3.7671	5.95165	1.04e-08	1.18e-06
cg17465884	16.7447	4.33903	3.85909	0.000150762	0.0020268
cg17511128	10.1872	3.34424	3.0462	0.00260613	0.0195099
cg17523840	23.3818	4.41851	5.29178	2.89e-07	1.4e-05
cg17529823	10.2736	2.34724	4.3769	1.86e-05	0.00038407
cg17536843	10.6188	2.66096	3.9906	8.93e-05	0.0013364
cg17537348	10.8612	3.33554	3.25619	0.00130421	0.0114101
cg17538878	17.0317	2.63894	6.45402	6.83e-10	1.32e-07
cg17547226	9.67678	2.82551	3.42479	0.000731695	0.00721088
cg17550929	-12.2084	3.89269	-3.13623	0.00194354	0.0154816
cg17574798	17.6351	3.22531	5.46771	1.21e-07	7.74e-06
cg17593414	11.0874	3.14086	3.53005	0.000506712	0.0054044
cg17609680	14.6979	3.47362	4.23128	3.39e-05	0.00062113
cg17653493	11.9111	3.56116	3.34474	0.000967534	0.0089689
cg17658303	7.86269	2.74899	2.86021	0.00465943	0.0305991
cg17671242	-10.9418	3.39864	-3.21946	0.00147682	0.0125566
cg17694877	9.50436	3.59633	2.64279	0.00881104	0.0491571
cg17725109	11.8685	2.90348	4.08768	6.1e-05	0.0009943
cg17725595	12.5694	2.37527	5.29179	2.88e-07	1.4e-05
cg17758583	11.5646	3.12467	3.70107	0.000272114	0.0033154
cg17773502	11.851	3.95665	2.99521	0.00304925	0.0219782
cg17821483	13.821	3.65101	3.78553	0.000196637	0.00252457
cg17835180	-6.78188	2.57462	-2.63413	0.00903651	0.0499806
cg17878135	14.1625	4.16789	3.39801	0.00081034	0.00775676
cg17914927	10.9147	3.96862	2.75025	0.00644752	0.0389086
cg17929087	11.5829	2.67067	4.33706	2.18e-05	0.000433546
cg17933493	8.80139	3.08628	2.85178	0.00475589	0.031061
cg17979616	13.7557	4.58872	2.99771	0.00303032	0.0218878
cg18003791	-20.4655	5.41665	-3.77827	0.00020352	0.00259028
cg18090198	9.97317	3.15094	3.16514	0.00177172	0.0144081
cg18101474	11.4519	3.59596	3.18465	0.00165824	0.0137686
cg18121605	19.1881	4.5047	4.25958	3.02e-05	0.00056793
cg18139692	13.05	4.84276	2.69474	0.00759668	0.0441545
cg18153989	18.9199	4.01475	4.7126	4.31e-06	0.00012024
cg18154457	8.08702	2.14751	3.76577	0.000214104	0.00269824
cg18203880	-13.3318	3.23698	-4.11859	5.38e-05	0.000906164
cg18267532	8.31853	2.31758	3.58932	0.000406807	0.00452688
cg18389510	12.6165	4.23327	2.98032	0.0032113	0.0228416
cg18390152	14.6454	3.79633	3.85779	0.000150027	0.00202221
cg18395615	-9.52706	3.18067	-2.99529	0.00304885	0.0219782
cg18423110	7.59271	2.21553	3.42704	0.000725154	0.00716282
cg18430208	-13.3955	3.43698	-3.89747	0.000132758	0.00183075
cg18445504	15.4155	3.0312	5.0856	8.2e-07	3.26e-05
cg18447077	15.2818	4.48888	3.40436	0.0007916	0.00762723
cg18453389	14.1958	2.66626	5.32426	2.45e-07	1.25e-05
cg18453720	19.5247	4.07091	4.79616	3.06e-06	9.18e-05
cg18470539	18.3415	3.86299	4.748	3.72e-06	0.000107662
cg18537571	13.6363	2.44634	5.57415	7.07e-08	5.08e-06
cg18537977	9.88052	2.57091	3.84321	0.000165712	0.00219051
cg18538900	-6.76199	2.08808	-3.23838	0.00138738	0.0119545
cg18564727	10.4069	3.63073	2.86633	0.00454653	0.0300885
cg18702239	16.2162	3.45503	4.69349	4.68e-06	0.000127841
cg18742181	21.4768	3.66678	5.85714	1.65e-08	1.7e-06
cg18773835	11.7325	2.17943	5.38327	2.07e-07	1.13e-05
cg18780401	8.67674	2.7619	3.14158	0.00194443	0.0154816
cg18827511	24.9453	4.30394	5.79592	2.3e-08	2.12e-06
cg18877734	13.3375	4.42529	3.01392	0.00288386	0.0210371
cg18879010	8.15888	2.33356	3.49632	0.000569418	0.00593756
cg18931873	10.4366	3.63991	2.86727	0.00453302	0.0300572
cg18967094	19.2253	4.09225	4.69797	4.64e-06	0.000127485
cg18980650	11.4078	3.29014	3.46726	0.000630338	0.0064154
cg18987659	11.9107	4.09134	2.9112	0.00396111	0.0271774
cg18992293	8.25657	2.8459	2.90122	0.00408815	0.0278444
cg19023236	8.07203	2.92486	2.7598	0.00628483	0.0381736
cg19058005	-5.47662	2.056	-2.66373	0.00830501	0.0471796
cg19059427	8.05649	2.62388	3.07044	0.00242476	0.018489
cg19114226	12.9784	4.37813	2.96436	0.00336232	0.023784
cg19177332	14.1116	3.53783	3.98877	9.01e-05	0.0013473
cg19208477	-12.5924	4.39539	-2.8649	0.00457586	0.030166
cg19210487	9.93686	2.47308	4.01801	8.01e-05	0.00123389
cg19229422	23.0475	4.03977	5.70515	3.63e-08	2.94e-06
cg19244546	14.2076	4.18854	3.39202	0.000820414	0.00781677
cg19271175	11.3106	3.23369	3.49775	0.000573067	0.00595746
cg19287179	20.5307	3.13723	6.54422	4.15e-10	8.92e-08
cg19322153	12.3104	3.7372	3.29403	0.00115021	0.0103177
cg19334385	7.17694	2.70759	2.65068	0.00860673	0.0483323
cg19344520	12.7493	4.02575	3.16695	0.00175407	0.0143212
cg19351638	7.04365	2.15201	3.27305	0.00123329	0.0109011
cg19395010	18.6547	3.68929	5.05644	9.1e-07	3.55e-05
cg19425242	12.7174	3.04501	4.17647	4.32e-05	0.000756529
cg19432493	12.399	2.69218	4.60557	6.88e-06	0.00017406
cg19499790	10.688	2.75436	3.88039	0.000137391	0.00187902
cg19500599	13.4233	4.19521	3.19967	0.0015737	0.0132596
cg19511425	11.7027	3.2487	3.60226	0.00039515	0.00442112
cg19566414	11.438	4.14263	2.76105	0.00623654	0.0380132
cg19683299	12.881	3.1728	4.05983	6.8e-05	0.00107831
cg19688503	-6.69827	2.21958	-3.0178	0.00284942	0.0208423
cg19721057	11.7946	3.83661	3.07423	0.00238314	0.0182258
cg19723022	-8.6377	2.52665	-3.41863	0.000751793	0.00733604
cg19774450	9.27383	3.0327	3.05794	0.0024988	0.0188993
cg19790752	14.3007	4.00096	3.57432	0.000432189	0.00473748
cg19791341	13.2497	4.78418	2.76948	0.00609693	0.0374276
cg19845843	12.0819	3.63102	3.3274	0.00102432	0.00942718
cg19868577	-11.3917	2.98118	-3.82119	0.000171827	0.00225682
cg19907419	6.25991	2.12446	2.94659	0.00356862	0.0249852
cg19911179	-12.1168	4.27892	-2.83175	0.00505774	0.032427
cg19912739	10.2451	3.42957	2.98729	0.00314413	0.0224762
cg19994968	6.4602	2.44758	2.63943	0.00889542	0.0494666
cg20034238	13.508	3.20076	4.22023	3.61e-05	0.000656917
cg20098118	19.6195	5.12022	3.83177	0.00016492	0.00218374
cg20207784	-4.84028	1.57072	-3.08157	0.00231503	0.017878
cg20214316	5.97314	1.98962	3.00216	0.00299871	0.0217052
cg20230182	13.5757	3.95086	3.43614	0.00070279	0.00703544
cg20274980	10.2512	3.69502	2.77433	0.00599798	0.036978
cg20310902	12.1346	4.16849	2.91102	0.00396694	0.0271992
cg20332242	-8.52425	3.0344	-2.8092	0.00543531	0.0342281
cg20359650	10.6466	2.7315	3.89769	0.000128458	0.00178815
cg20438518	17.3901	4.06667	4.27626	2.83e-05	0.000538984
cg20454429	14.7505	3.63402	4.059	6.93e-05	0.0010943
cg20461691	13.4707	3.96784	3.39497	0.000815515	0.0077773
cg20495640	10.1701	2.95068	3.4467	0.000677046	0.00681759
cg20495737	15.7282	3.48711	4.51038	1.04e-05	0.000244655
cg20502006	7.71379	1.84246	4.18668	4.06e-05	0.000718512
cg20514061	7.80219	2.6755	2.91617	0.00390618	0.0269084
cg20521035	11.7678	4.25783	2.7638	0.00619505	0.0378296
cg20522855	11.5756	2.98621	3.87637	0.000139317	0.0019003
cg20551211	19.7894	3.192	6.1997	2.92e-09	4.69e-07
cg20593128	12.1835	4.30526	2.82992	0.00507684	0.0325089
cg20746793	6.31745	2.20209	2.86885	0.00451939	0.030025
cg20784188	17.1957	3.13781	5.48018	1.16e-07	7.59e-06
cg20784907	10.3101	2.79997	3.68222	0.000290956	0.00349521
cg20789492	13.4573	3.49621	3.84912	0.000158472	0.00211385
cg20830094	12.5112	3.29073	3.80197	0.000185155	0.00240117
cg20842729	9.64035	1.7707	5.44437	1.39e-07	8.65e-06
cg20843025	12.3788	3.88877	3.18321	0.00166713	0.013809
cg20951645	11.9402	3.64697	3.274	0.00125483	0.0110535
cg21045917	11.9702	3.82815	3.12688	0.00202048	0.0160002
cg21090723	10.7398	2.51087	4.2773	2.88e-05	0.000544989
cg21128398	9.94557	3.34844	2.97021	0.00330236	0.0234244
cg21137707	10.0135	3.11468	3.21493	0.00150693	0.0127703
cg21154114	10.9535	3.1751	3.44983	0.000671091	0.00676425
cg21160279	9.81582	3.25911	3.01182	0.00289936	0.0210854
cg21179255	16.3196	2.41012	6.77131	1.12e-10	3.19e-08
cg21190253	21.2341	3.74973	5.66284	4.54e-08	3.48e-06
cg21193180	7.35643	1.7928	4.10331	5.8e-05	0.000952928
cg21224730	-6.50141	2.30894	-2.81575	0.00531318	0.0337278
cg21288474	23.4579	4.29927	5.45625	1.29e-07	8.16e-06
cg21297942	10.6603	2.10549	5.06308	9.84e-07	3.71e-05
cg21329548	-11.516	2.51448	-4.57987	8.06e-06	0.000199897
cg21378690	19.4827	2.65817	7.32939	4.69e-12	2.67e-09
cg21393699	11.0378	3.63847	3.03364	0.00271879	0.020155
cg21397157	14.3731	3.21826	4.46611	1.28e-05	0.00029107
cg21491240	-10.1317	2.76793	-3.66039	0.00032165	0.00377131
cg21500538	13.5024	2.81823	4.79109	3.1e-06	9.26e-05
cg21593552	7.18425	2.52945	2.84024	0.00492989	0.0319261
cg21616821	-18.4141	5.05526	-3.64256	0.000336374	0.00390384
cg21635515	7.12198	2.10224	3.3878	0.000834122	0.00791799
cg21729235	8.97633	3.16255	2.83832	0.00495319	0.0320164
cg21729244	10.3504	3.08701	3.35289	0.000938416	0.00875429
cg21805136	10.6019	2.41247	4.39463	1.71e-05	0.000360984
cg21955534	16.5342	2.86287	5.77541	2.57e-08	2.24e-06
cg21990184	11.3979	3.44783	3.30582	0.00111286	0.0100425
cg22238863	11.1397	2.33314	4.77456	3.48e-06	0.00010203
cg22255702	10.2395	2.79941	3.65774	0.00031729	0.00373297
cg22265142	7.70785	2.84308	2.71109	0.00726068	0.0425653
cg22321559	-5.23112	1.9339	-2.70496	0.00737478	0.0431112
cg22324667	14.5191	3.54561	4.09494	5.89e-05	0.000965991
cg22354945	10.8611	3.48284	3.11846	0.00205601	0.0162066
cg22393371	15.9443	4.00272	3.98335	9.18e-05	0.00136769
cg22396288	10.037	2.57095	3.90402	0.000126076	0.00176551
cg22455963	11.9989	3.63348	3.30233	0.00112477	0.0101338
cg22474754	-7.48875	2.6142	-2.86464	0.00457066	0.0301511
cg22495120	10.4058	3.30279	3.15062	0.00186168	0.0149853
cg22530983	12.1072	2.5083	4.82685	2.95e-06	8.88e-05
cg22534545	-8.0172	2.80083	-2.86243	0.00463178	0.0304565
cg22665187	-8.27549	2.73651	-3.02411	0.00281773	0.0206869
cg22673121	9.93284	3.50784	2.83161	0.00516152	0.0329689
cg22680139	10.1643	3.19143	3.18489	0.00167189	0.0138337
cg22697187	13.3906	2.73425	4.89736	1.88e-06	6.15e-05
cg22713630	13.3824	3.85043	3.47555	0.00061151	0.00627455
cg22729310	16.4759	3.64056	4.52564	9.84e-06	0.000234958
cg22834521	9.65156	3.01591	3.20022	0.00158143	0.0132921
cg22865905	7.93093	2.97551	2.6654	0.00831009	0.0471824
cg22876425	10.0305	3.73755	2.6837	0.00782238	0.0451369
cg22917617	11.8986	4.00045	2.97433	0.00327267	0.0232298
cg22996592	7.96919	2.09629	3.80157	0.000185668	0.00240478
cg23026995	-12.0308	3.52754	-3.41053	0.000768227	0.0074579
cg23060203	20.0362	3.41772	5.86244	1.7e-08	1.73e-06
cg23061351	11.6274	3.83959	3.02831	0.00274753	0.0202782
cg23090195	17.3172	3.37408	5.13244	6.25e-07	2.68e-05
cg23092775	-13.4549	2.30002	-5.84993	1.74e-08	1.75e-06
cg23180270	7.33201	2.4351	3.01097	0.00290247	0.0210854
cg23209618	13.5328	2.88423	4.69201	4.74e-06	0.000128134
cg23247655	9.65377	3.29035	2.93397	0.00369487	0.0257637
cg23300485	19.7298	3.38562	5.82752	2.06e-08	2e-06
cg23378094	9.20188	2.56165	3.59216	0.000405361	0.00451568
cg23404612	12.8061	4.02247	3.18365	0.00166448	0.013809
cg23412653	7.41463	2.54715	2.91096	0.00402322	0.0274934
cg23432159	9.14957	3.13872	2.91506	0.00392106	0.0269747
cg23455641	17.0468	4.14345	4.11416	5.45e-05	0.000913877
cg23485564	12.6045	3.92468	3.2116	0.00151769	0.0128307
cg23494279	5.9517	1.65103	3.60483	0.000384778	0.00432742
cg23501605	10.0315	3.33002	3.01246	0.00289281	0.0210724
cg23505798	7.11976	2.17017	3.28074	0.00122166	0.010823
cg23538707	11.7289	3.22987	3.63139	0.000355001	0.00406943
cg23570034	6.97676	2.00539	3.479	0.000606071	0.00623743
cg23616046	-15.8873	4.43292	-3.58393	0.000415861	0.00460767
cg23631070	14.4902	3.86825	3.74593	0.000228964	0.00285746
cg23693475	16.6097	3.08015	5.3925	1.82e-07	1.06e-05
cg23701759	-8.31168	3.13886	-2.64799	0.00883079	0.0492405
cg23852772	13.6359	3.46676	3.93334	0.000113061	0.0016264
cg23992130	-7.89104	2.67592	-2.94891	0.00354009	0.0248023
cg24101388	9.14259	2.48925	3.67283	0.000302327	0.00359569
cg24113411	24.0919	3.62795	6.64064	2.43e-10	5.68e-08
cg24232677	-6.24666	2.36537	-2.64089	0.00894058	0.049664
cg24239230	6.28387	1.90417	3.30005	0.00114894	0.0103154
cg24324483	9.47065	2.48665	3.8086	0.000181106	0.00235491
cg24332600	10.7377	1.85315	5.7943	2.62e-08	2.26e-06
cg24382689	8.16787	2.55739	3.19383	0.00161877	0.0135064
cg24387818	-12.639	3.4537	-3.65956	0.000314759	0.00370744
cg24415882	21.5383	4.13415	5.20985	4.49e-07	2e-05
cg24455325	14.3034	3.07333	4.65405	5.63e-06	0.000147189
cg24464282	13.8102	4.28142	3.22561	0.00144571	0.012374
cg24489774	19.1889	2.69348	7.12419	1.41e-11	6.8e-09
cg24490154	11.1088	3.11029	3.57161	0.000449225	0.00486708
cg24494277	10.2926	2.70053	3.81132	0.000187088	0.00241708
cg24572047	17.3605	3.23706	5.36303	2.1e-07	1.13e-05
cg24601489	7.264	2.55247	2.84587	0.00486185	0.0316051
cg24666876	21.1537	3.80305	5.5623	7.84e-08	5.44e-06
cg24691157	-7.81221	2.02901	-3.85026	0.000158082	0.00211139
cg24713382	18.4358	2.92196	6.3094	1.53e-09	2.67e-07
cg24761295	9.5676	3.14606	3.04114	0.00265806	0.0197833
cg24776295	10.9808	2.07713	5.28652	3.69e-07	1.71e-05
cg24823082	8.04868	3.02031	2.66485	0.00827632	0.0470687
cg24834461	4.35041	1.62928	2.67015	0.00821719	0.0467843
cg24849133	17.8187	3.6292	4.90981	1.77e-06	5.84e-05
cg24862851	10.7354	3.99509	2.68715	0.00775441	0.0448707
cg24885603	11.143	2.55512	4.36104	2e-05	0.000404356
cg24922864	7.40314	2.66707	2.77576	0.00598499	0.0369357
cg24923927	9.43728	2.6644	3.54199	0.000485072	0.0052006
cg24925698	16.7726	3.17126	5.28896	2.93e-07	1.4e-05
cg25075069	13.7416	4.29559	3.199	0.00158093	0.0132921
cg25078813	6.40092	2.28292	2.80383	0.00555595	0.0348383
cg25111007	14.8307	3.42495	4.33021	2.26e-05	0.000443399
cg25177692	12.2095	2.27157	5.37493	2e-07	1.11e-05
cg25220716	17.8753	3.70867	4.81986	2.64e-06	8.16e-05
cg25223408	7.48723	2.13384	3.5088	0.000561309	0.00587686
cg25363442	23.5972	3.74047	6.30861	1.48e-09	2.63e-07
cg25376316	-8.871	2.6289	-3.37442	0.000874688	0.00824969
cg25497053	-19.0598	3.33358	-5.71752	3.64e-08	2.94e-06
cg25502462	10.7217	3.12324	3.43286	0.00071087	0.0070681
cg25524053	-8.62556	3.10379	-2.77904	0.0059512	0.0367778
cg25538342	-7.15361	2.59405	-2.7577	0.00630319	0.0382624
cg25557806	20.1085	4.98309	4.03535	7.65e-05	0.00118802
cg25569203	16.1774	3.03713	5.32653	2.42e-07	1.25e-05
cg25621422	12.5804	4.59962	2.73511	0.00674014	0.0402347
cg25645198	12.3474	3.5511	3.47706	0.000608977	0.00625481
cg25651984	11.162	3.53524	3.15735	0.00180912	0.0146419
cg25675072	19.1953	3.14422	6.10496	4.88e-09	7.05e-07
cg25677867	15.5927	3.28666	4.74425	3.74e-06	0.000107813
cg25685741	8.44869	2.68285	3.14914	0.0018748	0.0150673
cg25708442	-8.15504	3.07879	-2.64878	0.00870524	0.0488321
cg25713737	10.2835	3.2746	3.14037	0.0019136	0.0153073
cg25717578	13.993	3.33476	4.19611	3.93e-05	0.000702002
cg25729795	8.78171	1.92208	4.56885	8.58e-06	0.000210016
cg25766534	-11.659	3.70398	-3.14768	0.00188465	0.015111
cg25877087	10.8213	3.54473	3.05278	0.00254708	0.0191376
cg25945318	14.1684	4.38084	3.23418	0.00140297	0.0120484
cg25972680	14.2803	3.78544	3.77244	0.000208018	0.00264424
cg26046121	8.98283	3.39534	2.64564	0.00873059	0.0489208
cg26051018	10.6157	3.6437	2.91344	0.00394796	0.0271053
cg26101161	23.1561	3.99373	5.79812	2.25e-08	2.12e-06
cg26214064	15.5741	2.73825	5.6876	4.23e-08	3.32e-06
cg26215003	7.12302	2.4536	2.9031	0.00412201	0.0279823
cg26231996	-4.8272	1.82888	-2.63943	0.00895612	0.0496958
cg26310256	11.8253	3.90591	3.02755	0.0027704	0.0204123
cg26391786	8.58966	2.4921	3.44675	0.000680402	0.00683798
cg26413007	20.4468	4.06367	5.03161	9.96e-07	3.72e-05
cg26415216	9.52436	2.79933	3.40236	0.000791611	0.00762723
cg26422761	-11.0217	2.64459	-4.16762	4.49e-05	0.000778918
cg26486069	9.1342	3.19037	2.86305	0.00460115	0.0302939
cg26502984	23.9399	4.36818	5.48052	1.19e-07	7.68e-06
cg26511293	12.6758	3.99017	3.17676	0.0017027	0.0140357
cg26513050	7.48932	1.89922	3.94336	0.000111708	0.00160919
cg26533737	10.4064	2.60141	4.00029	8.58e-05	0.00129919
cg26547788	-6.63749	1.59632	-4.158	4.63e-05	0.000797723
cg26561721	11.5292	2.33019	4.94774	1.52e-06	5.23e-05
cg26561773	13.6847	4.16411	3.28633	0.00117746	0.0105162
cg26593194	17.0439	3.41368	4.99282	1.19e-06	4.27e-05
cg26602702	14.6053	3.61332	4.04206	7.28e-05	0.00113981
cg26621897	9.6539	3.38117	2.8552	0.00470877	0.0308246
cg26674297	18.9597	5.28588	3.58686	0.000412791	0.0045885
cg26710619	14.4515	3.84464	3.75886	0.000219649	0.00276134
cg26735105	10.353	3.13062	3.30703	0.00110436	0.00998492
cg26747299	9.46615	2.34127	4.04318	7.25e-05	0.00113625
cg26768181	13.3908	3.06398	4.37041	1.94e-05	0.0003956
cg26791349	11.9281	2.04605	5.82981	2.11e-08	2e-06
cg26807533	11.5243	3.71052	3.10584	0.0021403	0.0167681
cg26809968	6.34861	1.99974	3.17472	0.00171176	0.0140764
cg26892560	6.76042	2.15504	3.13703	0.00193613	0.0154394
cg26924177	7.61101	2.73685	2.78094	0.00588086	0.0364528
cg26927498	12.3134	4.04056	3.04744	0.00258264	0.0193622
cg26933504	13.214	3.36312	3.92908	0.000114291	0.00163632
cg26944949	21.7107	4.87323	4.4551	1.33e-05	0.000297884
cg26962057	-8.33374	2.02994	-4.10542	5.72e-05	0.000943496
cg27069588	10.0628	2.30125	4.37277	1.9e-05	0.000388923
cg27124447	12.4318	3.0895	4.0239	7.88e-05	0.00121934
cg27204474	-8.30822	3.05125	-2.72289	0.00698014	0.0412029
cg27221747	6.78011	2.14694	3.15803	0.00180737	0.01464
cg27235557	6.22878	1.85808	3.35226	0.000940101	0.00876157
cg27254181	10.3446	3.3139	3.12157	0.00204187	0.01612
cg27278294	10.5454	3.32354	3.17295	0.0017323	0.0142112
cg27301423	9.20838	3.33577	2.76049	0.00624988	0.0380513
cg27313362	7.24991	2.42063	2.99506	0.00305173	0.0219806
cg27321748	14.8282	3.48536	4.25442	3.09e-05	0.000576905
cg27359082	-6.15587	2.2639	-2.71915	0.00705596	0.0415549
cg27359921	12.5345	2.4744	5.06566	8.47e-07	3.35e-05
cg27360006	9.74561	3.38939	2.87533	0.0044334	0.0296262
cg27398247	13.6157	2.92566	4.65389	5.56e-06	0.000146402
cg27443052	12.75	3.67425	3.4701	0.000628118	0.00640458
cg27446382	11.4994	2.71044	4.24264	3.3e-05	0.00060792
cg27450971	28.416	5.2696	5.39244	1.86e-07	1.06e-05
cg27463946	17.1537	4.61703	3.7153	0.000257323	0.00316045
cg27504079	16.0414	3.25083	4.93457	1.6e-06	5.43e-05
cg27545072	18.7477	3.08503	6.07699	5.33e-09	7.5e-07
cg27561732	25.137	3.87857	6.481	5.79e-10	1.19e-07
cg27592862	8.48371	3.11176	2.72634	0.00693695	0.0410491
cg27606804	9.12356	3.02973	3.01134	0.00290281	0.0210854
cg27643842	8.90694	3.00646	2.96261	0.00338138	0.0238695
ch.X.7566543R	-19.2522	3.23575	-5.94984	1.04e-08	1.18e-06
ch.X.147603R	-18.3097	3.63325	-5.03947	9.96e-07	3.72e-05
ch.X.188238R	-20.7921	4.28934	-4.84739	2.42e-06	7.61e-05
ch.X.223217F	-16.1691	4.20756	-3.84288	0.000159936	0.0021251
ch.X.253162F	-24.7848	3.97979	-6.22767	2.51e-09	4.16e-07
ch.X.255793R	-15.8486	4.34403	-3.64836	0.000337264	0.00390534
ch.X.256253R	-15.5907	3.67927	-4.23745	3.46e-05	0.000631624
ch.X.258064R	-12.7413	2.40595	-5.29574	2.92e-07	1.4e-05
ch.X.23343928R	-11.4332	3.18353	-3.59137	0.000413514	0.00459157
ch.X.382657R	-10.6233	2.26346	-4.69342	5.25e-06	0.000139642
ch.X.397055F	-14.3933	3.65346	-3.93963	0.000110281	0.00159535
ch.X.576904F	-19.0446	2.89	-6.58984	3.48e-10	7.78e-08
ch.X.652438R	-6.94279	1.79455	-3.86883	0.000148926	0.00201002
ch.X.665616F	-17.2627	3.38001	-5.10731	6.99e-07	2.9e-05
ch.X.42405548R	-11.5985	3.75261	-3.09078	0.00226656	0.0176229
ch.X.42631857F	-9.92892	2.80784	-3.53614	0.000494703	0.0052873
ch.X.42854404F	-9.87578	2.26911	-4.35227	2.04e-05	0.000410927
ch.X.42921571R	-10.5276	3.04895	-3.45286	0.00067037	0.00676425
ch.X.703923F	-19.8485	2.80926	-7.06538	3.1e-11	1.07e-08
ch.X.772254F	-9.03653	2.08651	-4.33093	2.33e-05	0.000455958
ch.X.881064F	-17.3451	3.91869	-4.42626	1.53e-05	0.000334946
ch.X.881546R	-18.0539	4.58563	-3.93707	0.000111695	0.00160919
ch.X.56864533F	-13.9547	3.19779	-4.36385	1.96e-05	0.000398445
ch.X.1002740R	-23.9963	4.76767	-5.03312	9.85e-07	3.71e-05
ch.X.1031144F	-24.5044	3.39573	-7.21624	1.1e-11	5.65e-09
ch.X.68408155R	-10.4698	3.22038	-3.25111	0.00133606	0.0116393
ch.X.1282647F	-15.3184	3.14794	-4.86617	2.28e-06	7.35e-05
ch.X.92435715F	-6.1873	2.2876	-2.70472	0.00740834	0.0432336
ch.X.92543860F	-6.08164	1.90263	-3.19644	0.00160887	0.0134566
ch.X.92554290F	-6.91851	2.10127	-3.29254	0.00116789	0.010449
ch.X.94051109R	-9.47186	2.60228	-3.63983	0.000345635	0.00397094
ch.X.97129969R	-22.2425	4.9365	-4.50573	1.08e-05	0.000249904
ch.X.97133160R	-14.8086	3.35616	-4.41236	1.59e-05	0.000343858
ch.X.98007042R	-13.0432	3.09667	-4.21201	3.73e-05	0.000670974
ch.X.1485219F	-6.84348	2.30898	-2.96385	0.003381	0.0238695
ch.X.111648924R	-11.0261	3.78281	-2.9148	0.00393749	0.0270696
ch.X.112318143R	-24.8122	5.20179	-4.76994	3.34e-06	9.85e-05
ch.X.1639000R	-13.9387	2.74195	-5.08349	8.12e-07	3.26e-05
ch.X.1667329F	-16.8434	3.27406	-5.14449	5.92e-07	2.56e-05
ch.X.115956070R	-10.9956	2.79856	-3.92902	0.000115332	0.00164458
ch.X.1698482R	-21.9793	3.26934	-6.72288	1.63e-10	4.13e-08
ch.X.1776338R	-16.4422	3.01304	-5.45703	1.37e-07	8.56e-06
ch.X.1813402F	-11.0602	2.3927	-4.62248	6.47e-06	0.000166096
ch.X.2195099F	-16.8432	3.20714	-5.25179	3.69e-07	1.71e-05
ch.X.153018199F	-6.79382	2.17567	-3.12264	0.00203086	0.0160503

## Sheet: Table S8
Table S8: LBC validated CpGs (FDR<0.05)
IlmnID	Sign_of_coef_0_for_negative_1_for_positive	Group_0_for_both_1_for_male_only_2_for_female_only	MAPINFO	Strand	UCSC_RefGene_Name	UCSC_RefGene_Accession	UCSC_RefGene_Group	UCSC_CpG_Islands_Name	Relation_to_UCSC_CpG_Island
cg00011891	1	2	153714660	R	UBL4A	NM_014235	Body	chrX:153714288-153715375	Island
cg00705055	1	2	48824499	R	KCND1	NM_004979	Body	chrX:48825776-48826593	N_Shore
cg02033323	1	2	49118313	R	FOXP3;FOXP3	NM_014009;NM_001114377	5'UTR;5'UTR	NA	NA
cg02629737	1	2	138285540	R	FGF13;FGF13;FGF13	NM_001139501;NM_001139500;NM_001139498	5'UTR;Body;Body	chrX:138285318-138285596	Island
cg02923300	1	1	68759322	R	NA	NA	NA	chrX:68758191-68758647	S_Shore
cg03553451	1	2	49032262	R	PRICKLE3	NM_006150	Body	chrX:49032261-49032567	Island
cg03867952	1	2	135180274	R	NA	NA	NA	chrX:135180417-135180783	N_Shore
cg04221167	1	2	109683163	F	AMMECR1;AMMECR1;RGAG1	NM_001171689;NM_001171689;NM_020769	1stExon;5'UTR;5'UTR	NA	NA
cg04290766	1	2	152712044	R	TREX2	NM_080701	TSS200	chrX:152710204-152710814	S_Shore
cg05070565	1	1	48545185	F	WAS	NM_000377	Body	NA	NA
cg05257947	1	2	11776394	F	MSL3;MSL3;MSL3;MSL3;MSL3	NM_078630;NM_078629;NM_078628;NM_078630;NM_006800	1stExon;1stExon;1stExon;5'UTR;TSS1500	chrX:11775784-11776936	Island
cg05295197	1	2	152935276	F	PNCK;PNCK	NM_001039582;NM_001135740	3'UTR;3'UTR	chrX:152938634-152939544	N_Shelf
cg05587158	1	1	69487748	R	ARR3	NM_004312	TSS1500	NA	NA
cg06957108	1	1	152082798	R	ZNF185	NM_007150	TSS200	NA	NA
cg07007780	1	2	18239038	R	BEND2	NM_153346	TSS200	chrX:18238232-18239070	Island
cg08434396	1	2	146993778	R	ASFMR1;ASFMR1;ASFMR1;ASFMR1;ASFMR1;FMR1	NR_024501;NR_024502;NR_024499;NR_024500;NR_024503;NM_002024	Body;Body;Body;Body;Body;Body	chrX:146993091-146994200	Island
cg08622041	1	1	48644252	F	GATA1	NM_002049	TSS1500	NA	NA
cg08722366	1	2	153295804	R	MECP2;MECP2	NM_001110792;NM_004992	3'UTR;3'UTR	NA	NA
cg10043957	1	2	40692588	R	LOC100132831	NR_027761	TSS200	chrX:40691960-40692446	S_Shore
cg11565980	1	1	129305480	R	RAB33A	NM_004794	TSS1500	chrX:129304946-129306427	Island
cg11712793	1	1	39548267	R	NA	NA	NA	chrX:39547824-39548681	Island
cg12377327	1	1	48937697	R	WDR45;WDR45	NM_001029896;NM_007075	TSS200;5'UTR	chrX:48937435-48937976	Island
cg12482502	1	1	134570634	R	NA	NA	NA	chrX:134570079-134571154	Island
cg13498184	1	1	144337589	F	SPANXN1	NM_001009614	3'UTR	NA	NA
cg14002781	1	2	153051367	F	IDH3G;IDH3G	NM_174869;NM_004135	3'UTR;Body	NA	NA
cg15192932	1	0	153037045	R	PLXNB3;PLXNB3	NM_001163257;NM_005393	Body;Body	chrX:153038781-153039023	N_Shore
cg15222604	1	0	153230625	R	HCFC1	NM_005334	Body	NA	NA
cg15474769	1	1	53113522	R	TSPYL2	NM_022117	Body	chrX:53111281-53112016	S_Shore
cg17536843	1	2	134846527	F	CT45A1	NM_001017417	TSS1500	NA	NA
cg18086582	1	0	48459799	F	WDR13;WDR13;WDR13	NR_029427;NM_017883;NM_001166426	Body;Body;Body	chrX:48455942-48456594	S_Shelf
cg18780401	1	2	48815125	R	OTUD5;OTUD5;OTUD5;OTUD5	NM_017602;NM_001136159;NM_001136158;NM_001136157	TSS1500;5'UTR;TSS1500;TSS1500	chrX:48814267-48815894	Island
cg21120047	1	1	128872961	R	XPNPEP2;XPNPEP2	NM_003399;NM_003399	1stExon;5'UTR	NA	NA
cg21593552	1	2	135579428	F	HTATSF1;HTATSF1;HTATSF1	NM_001163280;NM_014500;NM_001163280	1stExon;TSS1500;5'UTR	chrX:135579001-135580099	Island
cg22265142	1	2	47479101	R	SYN1;SYN1	NM_006950;NM_133499	1stExon;1stExon	chrX:47478670-47479515	Island
cg23247655	1	2	54466701	R	TSR2	NM_058163	TSS200	NA	NA
cg23432159	1	2	49009222	R	NA	NA	NA	chrX:49012655-49012977	N_Shelf
cg23494279	1	2	153698358	F	PLXNA3	NM_017514	Body	chrX:153696501-153696868	S_Shore
cg23731466	1	2	17755254	F	SCML1;SCML1;SCML1;SCML1	NM_001037540;NM_001037536;NM_006746;NM_001037535	TSS1500;TSS1500;TSS1500;TSS1500	chrX:17755053-17756648	Island
cg24618413	1	1	40007471	R	BCOR;BCOR	NM_001123384;NM_001123383	5'UTR;5'UTR	chrX:40005040-40007066	S_Shore
cg24663569	1	1	70887940	F	BCYRN1	NR_001568	Body	chrX:70887645-70887941	Island
cg25251019	1	1	70797682	F	ACRC;BCYRN1	NM_052957;NR_001568	TSS200;Body	chrX:70798022-70798353	N_Shore
cg26028155	1	1	41334113	F	NYX	NM_022567	Body	chrX:41332738-41334126	Island
cg26101161	1	2	122736584	R	THOC2	NM_001081550	3'UTR	NA	NA
